# Supplementary material for: Novel Mechanism for an Old Drug: Phenazopyridine is a Kinase Inhibitor Affecting Autophagy and Cellular Differentiation
Source: Front Pharmacol. 2021 Aug 4;12:664608. doi: 10.3389/fphar.2021.664608 (PMC8371461; doi:10.3389/fphar.2021.664608)
Supplement: Supplementary file 1 [file Table2.XLSX]

## Sheet: FINAL_PTK1
								SLOPE VALUE
ID	Sequence	A1	A2	A3	A4		A1	A2	A3	A4		A1	A2	A3	A4	UniprotAccession	Description	#REF!	#REF!	#REF!						0.4		0.111439	4.20601		12.7295
PLCG1_1246_1258	EGSFESRYQQPFE	0.0785659	-0.176421	-0.0914922	-0.0606485		-0.190009	0.0241798	-0.0732668	-0.0658971		-0.0219338	0.330728	-0.0341156	0.11231	P19174	1-phosphatidylinositol-4,5-bisphosphate phosphodiesterase gamma-1(EC 3.1.4.11) (Phosphoinositide phospholipase C) (PLC-gamma-1)(Phospholipase C-gamma-1) (PLC-II) (PLC-148).									0.4
PLCG1_764_776	IGTAEPDYGALYE	0.249264	-0.15116	0.365968	1.95708		-0.126041	0.141662	0.297604	7.1826		0.262194	0.37694	0.233461	-0.0485712	P19174	1-phosphatidylinositol-4,5-bisphosphate phosphodiesterase gamma-1(EC 3.1.4.11) (Phosphoinositide phospholipase C) (PLC-gamma-1)(Phospholipase C-gamma-1) (PLC-II) (PLC-148).									0.4
PLCG1_776_788	EGRNPGFYVEANP	-0.394199	-0.322048	-0.0926769	-0.0967589		-0.588799	-0.472516	-0.134452	-0.00330371		-0.481539	-0.643164	-0.175969	-0.388661	P19174	1-phosphatidylinositol-4,5-bisphosphate phosphodiesterase gamma-1(EC 3.1.4.11) (Phosphoinositide phospholipase C) (PLC-gamma-1)(Phospholipase C-gamma-1) (PLC-II) (PLC-148).									0.4
ODBA_340_352	DDSSAYRSVDEVN	-1.52998	-0.654122	-0.252476	-0.157209		-0.937644	-0.971713	-0.412226	0.156251		-0.885261	-1.62703	-0.459713	-1.53696	P12694	2-oxoisovalerate dehydrogenase subunit alpha, mitochondrial precursor(EC 1.2.4.4) (Branched-chain alpha-keto acid dehydrogenase E1component alpha chain) (BCKDH E1-alpha) (BCKDE1A).									0.4
PDPK1_2_14	ARTTSQLYDAVPI	-0.0595498	-0.272665	0.0480274	0.34817		-0.309238	-0.416885	-0.00633573	0.981522		-0.302239	-0.514672	-0.0856328	-0.0515864	O15530	3-phosphoinositide-dependent protein kinase 1 (EC 2.7.11.1) (hPDK1).									0.4
PDPK1_369_381	DEDCYGNYDNLLS	-0.0175642	-0.173662	0.0280866	0.232811		-0.074524	-0.101454	0.0287415	0.940041		-0.214815	0.332031	-0.06439	-0.0101464	O15530	3-phosphoinositide-dependent protein kinase 1 (EC 2.7.11.1) (hPDK1).									0.4
ACHD_383_395	YISKAEEYFLLKS	-0.895346	-0.474616	-0.0934386	0.0137476		-0.964402	-0.795849	-0.292356	0.113019		-0.710241	-1.80388	-0.37558	-0.931098	Q07001	Acetylcholine receptor subunit delta precursor.									0.4
ANXA1_14_26	IENEEQEYVQTVK	-0.982765	-0.614547	-0.192967	0.0121032		-1.02604	-0.621533	-0.240503	0.372262		-0.729195	-1.10305	-0.377727	-1.00504	P04083	Annexin A1 (Annexin-1) (Annexin I) (Lipocortin I) (Calpactin II)(Chromobindin-9) (p35) (Phospholipase A2 inhibitory protein).									0.4
ANXA2_17_29	HSTPPSAYGSVKA	-0.328057	-0.178771	-0.0376945	-0.0401311		-0.609617	-0.444968	-0.164842	-0.0893528		-0.105704	-0.208237	-0.132	-0.331011	P07355	Annexin A2 (Annexin-2) (Annexin II) (Lipocortin II) (Calpactin I heavychain) (Chromobindin-8) (p36) (Protein I) (Placental anticoagulantprotein IV) (PAP-IV).									0.4
B3AT_39_51	TEATATDYHTTSH	-0.842219	-0.455108	-0.116768	-0.0708876		-1.09895	-0.797078	-0.331851	-0.0406695		-0.523203	-0.284153	-0.397149	-0.853072	P02730	Band 3 anion transport protein (Anion exchange protein 1) (AE 1)(Solute carrier family 4 member 1) (CD233 antigen).									0.4
FGFR1_761_773	TSNQEYLDLSMPL	-0.725236	-0.479008	-0.130703	0.0652264		-0.934099	-0.929359	-0.295946	0.306366		-0.758595	-1.07502	-0.333258	-0.696252	P11362	Basic fibroblast growth factor receptor 1 precursor (EC 2.7.10.1)(FGFR-1) (bFGF-R) (Fms-like tyrosine kinase 2) (c-fgr) (CD331antigen).									0.4
CD79A_181_193	EYEDENLYEGLNL	5.56391	1.62731	4.4178	14.261		2.34813	2.97567	4.04116	33.0518		2.10737	2.55452	3.07953	5.49693	P11912	B-cell antigen receptor complex-associated protein alpha-chainprecursor (Ig-alpha) (MB-1 membrane glycoprotein) (Surface IgM-associated protein) (Membrane-bound immunoglobulin-associated protein)(CD79a antigen).									0.4
NTRK2_509_521	PVIENPQYFGITN	-0.81412	-0.477612	-0.0971148	-0.0799867		-0.73867	-0.657401	-0.126236	-0.142555		-0.650585	-0.85751	-0.289644	-0.789233	Q16620	BDNF/NT-3 growth factors receptor precursor (EC 2.7.10.1)(Neurotrophic tyrosine kinase receptor type 2) (TrkB tyrosine kinase)(GP145-TrkB) (Trk-B).									0.4
NTRK2_696_708	GMSRDVYSTDYYR	0.338533	0.370439	0.142836	0.293559		0.255296	0.148267	0.195595	0.871152		0.407344	0.606752	0.287674	0.364894	Q16620	BDNF/NT-3 growth factors receptor precursor (EC 2.7.10.1)(Neurotrophic tyrosine kinase receptor type 2) (TrkB tyrosine kinase)(GP145-TrkB) (Trk-B).									0.4
PGFRB_1014_1028	PNEGDNDYIIPLPDP	-1.52623	-0.825559	-0.297062	0.00152423		-0.870156	-1.12933	-0.410248	0.886282		-1.08959	-1.59321	-0.458216	-1.56945	P09619	Beta-type platelet-derived growth factor receptor precursor(EC 2.7.10.1) (PDGF-R-beta) (CD140b antigen).									0.4
PGFRB_1002_1014	LDTSSVLYTAVQP	-1.46741	-0.61854	-0.167883	0.114684		-1.00982	-0.885018	-0.260973	0.374987		-1.15959	-1.6941	-0.332794	-1.4367	P09619	Beta-type platelet-derived growth factor receptor precursor(EC 2.7.10.1) (PDGF-R-beta) (CD140b antigen).									0.4
PGFRB_572_584	VSSDGHEYIYVDP	-0.206169	-0.127639	0.217729	0.964206		-0.581938	-0.319103	0.0708342	3.36071		-0.470941	-0.0316302	0.158373	-0.19022	P09619	Beta-type platelet-derived growth factor receptor precursor(EC 2.7.10.1) (PDGF-R-beta) (CD140b antigen).									0.4
PGFRB_709_721	RPPSAELYSNALP	-0.587176	-0.257736	-0.0975442	0.0722545		-0.471836	-0.512986	-0.108826	0.455425		-0.272153	-0.461674	-0.198158	-0.588328	P09619	Beta-type platelet-derived growth factor receptor precursor(EC 2.7.10.1) (PDGF-R-beta) (CD140b antigen).									0.4
PGFRB_768_780	SSNYMAPYDNYVP	-0.349263	-0.0946139	-0.0192008	0.0866428		-0.454755	-0.424017	-0.0199395	0.314859		-0.167575	-0.367684	-0.021607	-0.364114	P09619	Beta-type platelet-derived growth factor receptor precursor(EC 2.7.10.1) (PDGF-R-beta) (CD140b antigen).									0.4
PGFRB_771_783	YMAPYDNYVPSAP	-0.53187	-0.226291	-0.0726708	0.0786376		-0.545105	-0.557614	-0.0642802	0.374802		-0.390343	-0.901644	0.0130739	-0.504663	P09619	Beta-type platelet-derived growth factor receptor precursor(EC 2.7.10.1) (PDGF-R-beta) (CD140b antigen).									0.4
CALM_93_105	FDKDGNGYISAAE	-0.90233	-0.611268	-0.162509	-0.128984		-0.770856	-0.776485	-0.346961	-0.0780625		-0.996582	-1.08593	-0.409541	-0.879999	P62158	Calmodulin (CaM).									0.4
CALM_95_107	KDGNGYISAAELR	-0.639916	-0.249189	-0.0872119	-0.030846		-0.39545	-0.579462	-0.146181	0.0333076		-0.23173	-0.889212	-0.266804	-0.636712	P62158	Calmodulin (CaM).									0.4
CTNB1_79_91	VADIDGQYAMTRA	-0.46922	-0.381673	-0.0618381	0.0535067		-0.665443	-0.289676	-0.13119	0.406734		-0.533792	-1.07136	-0.274817	-0.487432	P35222	Catenin beta-1 (Beta-catenin).									0.4
CDK2_8_20	EKIGEGTYGVVYK	0.117372	-0.200908	0.186668	1.1452		-0.215972	-0.329203	0.176972	4.14637		-0.353763	-0.116489	0.100502	0.123663	P24941	Cell division protein kinase 2 (EC 2.7.11.22) (p33 protein kinase).									0.4
CDK7_157_169	GLAKSFGSPNRAY	0.720458	0.397247	0.229602	0.255875		0.42584	0.498896	0.33954	0.3738		0.850603	1.32915	0.484009	0.699369	P50613	Cell division protein kinase 7 (EC 2.7.11.22) (EC 2.7.11.23) (CDK-activating kinase) (CAK) (TFIIH basal transcription factor complexkinase subunit) (39 kDa protein kinase) (P39 Mo15) (STK1) (CAK1).									0.4
C1R_199_211	TEASGYISSLEYP	-0.568564	-0.265072	-0.0758517	-0.0867245		-0.281947	-0.467699	-0.195216	-0.0199867		-0.368004	-0.247054	-0.13189	-0.548236	P00736	Complement C1r subcomponent precursor (EC 3.4.21.41) (Complementcomponent 1, r subcomponent) [Contains: Complement C1r subcomponentheavy chain; Complement C1r subcomponent light chain].									0.4
DYR1A_212_224	KHDTEMKYYIVHL	-1.1985	-0.62391	-0.162079	-0.101558		-0.91644	-1.11101	-0.464435	-0.143717		-0.990274	-1.82762	-0.508018	-1.19495	Q13627	Dual specificity tyrosine-phosphorylation-regulated kinase 1A(EC 2.7.12.1) (Protein kinase minibrain homolog) (MNBH) (HP86) (Dualspecificity YAK1-related kinase) (hMNB).									0.4
DYR1A_312_324	CQLGQRIYQYIQS	-0.171247	-0.0273549	0.0382531	0.185622		-0.375806	-0.292127	-0.179777	0.404012		-0.262112	-0.595521	-0.0862504	-0.165548	Q13627	Dual specificity tyrosine-phosphorylation-regulated kinase 1A(EC 2.7.12.1) (Protein kinase minibrain homolog) (MNBH) (HP86) (Dualspecificity YAK1-related kinase) (hMNB).									0.4
CBL_693_705	EGEEDTEYMTPSS	-1.6663	-0.906596	-0.251381	-0.106443		-1.18866	-1.07219	-0.356403	0.42948		-1.06259	-1.76747	-0.585146	-1.68186	P22681	E3 ubiquitin-protein ligase CBL (EC 6.3.2.-) (Signal transductionprotein CBL) (Proto-oncogene c-CBL) (Casitas B-lineage lymphoma proto-oncogene) (RING finger protein 55).									0.4
EFS_246_258	GGTDEGIYDVPLL	0.91205	0.223421	1.17945	5.79483		0.482787	0.747101	1.22002	19.3066		0.423168	0.155527	0.818137	0.918817	O43281	Embryonal Fyn-associated substrate (HEFS).									0.4
EFS_246_258_Y253F	GGTDEGIFDVPLL	-0.941207	-0.457754	-0.151501	-0.184502		-0.835985	-0.485464	-0.211789	-0.198791		-0.349072	-0.881938	-0.379945	-0.926621	O43281	Embryonal Fyn-associated substrate (HEFS).									0.4
EPHA1_774_786	LDDFDGTYETQGG	-0.325182	-0.238209	-0.0055268	0.535388		-0.0592635	-0.284622	0.153846	2.18058		-0.164246	-0.21004	0.0140671	-0.344162	P21709	Ephrin type-A receptor 1 precursor (EC 2.7.10.1) (Tyrosine-proteinkinase receptor EPH).									0.4
EPHA2_581_593	QLKPLKTYVDPHT	-0.415679	-0.15192	-0.0633667	-0.0154071		-0.836043	-0.73088	-0.143232	-0.0620127		-0.288599	-0.586289	-0.0865897	-0.424587	P29317	Ephrin type-A receptor 2 precursor (EC 2.7.10.1) (Tyrosine-proteinkinase receptor ECK) (Epithelial cell kinase).									0.4
EPHA2_765_777	EDDPEATYTTSGG	-1.31372	-0.633443	-0.108349	0.574239		-0.965751	-0.867867	-0.202511	3.09492		-0.823699	-0.852435	-0.389286	-1.30997	P29317	Ephrin type-A receptor 2 precursor (EC 2.7.10.1) (Tyrosine-proteinkinase receptor ECK) (Epithelial cell kinase).									0.4
EPHA4_589_601	LNQGVRTYVDPFT	0.0146801	-0.0394488	-0.0418714	0.110157		-0.121814	-0.0453377	-0.0445587	0.105099		-0.061317	0.0953759	-0.0622705	-0.00451122	P54764	Ephrin type-A receptor 4 precursor (EC 2.7.10.1) (Tyrosine-proteinkinase receptor SEK) (Receptor protein-tyrosine kinase HEK8)(Tyrosine-protein kinase TYRO1).									0.4
EPHA4_921_933	QAIKMDRYKDNFT	0.0209289	0.0418341	0.00253209	0.00761039		-0.338099	-0.421801	0.00629151	-0.0467764		0.155025	0.418924	0.0494406	0.0309132	P54764	Ephrin type-A receptor 4 precursor (EC 2.7.10.1) (Tyrosine-proteinkinase receptor SEK) (Receptor protein-tyrosine kinase HEK8)(Tyrosine-protein kinase TYRO1).									0.4
EPHA7_607_619	TYIDPETYEDPNR	-0.369422	-0.438253	-0.0910861	0.225158		-0.00786794	-0.640605	-0.170613	1.14179		-0.346592	-1.15492	-0.282998	-0.342543	Q15375	Ephrin type-A receptor 7 precursor (EC 2.7.10.1) (Tyrosine-proteinkinase receptor EHK-3) (EPH homology kinase 3) (Receptor protein-tyrosine kinase HEK11).									0.4
EPHB1_771_783	DDTSDPTYTSSLG	-1.27677	-0.662	-0.188961	0.221027		-0.987704	-0.940883	-0.237728	1.54545		-0.866796	-1.70564	-0.52702	-1.30335	P54762	Ephrin type-B receptor 1 precursor (EC 2.7.10.1) (Tyrosine-proteinkinase receptor EPH-2) (NET) (HEK6) (ELK).									0.4
EPHB1_921_933	SAIKMVQYRDSFL	0.0252221	0.0892631	0.104772	0.196785		-0.270709	-0.411316	0.0537733	0.278037		-0.128046	-0.268763	-0.0192345	0.00879691	P54762	Ephrin type-B receptor 1 precursor (EC 2.7.10.1) (Tyrosine-proteinkinase receptor EPH-2) (NET) (HEK6) (ELK).									0.4
EPHB4_583_595	IGHGTKVYIDPFT	-0.183822	-0.132899	-0.0560551	0.0537621		-0.806824	-0.404183	-0.122765	0.0913028		-0.430742	-0.324366	-0.178607	-0.175189	P54760	Ephrin type-B receptor 4 precursor (EC 2.7.10.1) (Tyrosine-proteinkinase receptor HTK) (Tyrosine-protein kinase TYRO11).									0.4
EGFR_1062_1074	EDSFLQRYSSDPT	-0.573611	-0.219958	-0.144436	-0.137436		-0.599841	-0.413686	-0.195938	-0.130201		-0.134994	-0.346829	-0.183056	-0.580293	P00533	Epidermal growth factor receptor precursor (EC 2.7.10.1) (Receptortyrosine-protein kinase ErbB-1).									0.4
EGFR_1103_1115	GSVQNPVYHNQPL	-0.339656	-0.129868	-0.023024	0.0631768		-0.652834	-0.416748	-0.128473	0.277661		-0.0936855	-0.658928	-0.0962178	-0.340096	P00533	Epidermal growth factor receptor precursor (EC 2.7.10.1) (Receptortyrosine-protein kinase ErbB-1).									0.4
EGFR_1118_1130	APSRDPHYQDPHS	-0.55732	-0.265552	-0.101425	-0.087871		-0.804603	-0.609227	-0.184019	-0.0778077		-0.257235	-0.428969	-0.10898	-0.570457	P00533	Epidermal growth factor receptor precursor (EC 2.7.10.1) (Receptortyrosine-protein kinase ErbB-1).									0.4
EGFR_1165_1177	ISLDNPDYQQDFF	0.515686	0.223817	0.116786	0.0750787		0.261774	1.00614e-05	0.173832	0.269415		0.316828	0.780504	0.066619	0.540946	P00533	Epidermal growth factor receptor precursor (EC 2.7.10.1) (Receptortyrosine-protein kinase ErbB-1).									0.4
EGFR_1190_1202	STAENAEYLRVAP	-0.783815	-0.503219	-0.16978	-0.0931915		-0.758049	-0.592988	-0.212048	0.0691929		-0.505683	-1.13591	-0.279383	-0.758772	P00533	Epidermal growth factor receptor precursor (EC 2.7.10.1) (Receptortyrosine-protein kinase ErbB-1).									0.4
EGFR_862_874	LGAEEKEYHAEGG	-1.58897	-0.752045	-0.248411	-0.207219		-1.29331	-1.22411	-0.479778	-0.153602		-1.14151	-1.75134	-0.600605	-1.59888	P00533	Epidermal growth factor receptor precursor (EC 2.7.10.1) (Receptortyrosine-protein kinase ErbB-1).									0.4
EGFR_908_920	MTFGSKPYDGIPA	-0.68265	-0.368822	-0.127907	-0.136245		-0.651692	-0.634494	-0.18862	-0.110829		-0.592247	-0.81832	-0.172958	-0.645385	P00533	Epidermal growth factor receptor precursor (EC 2.7.10.1) (Receptortyrosine-protein kinase ErbB-1).									0.4
DDR1_506_518	LLLSNPAYRLLLA	-2.30909	-1.24044	-0.374064	-0.211842		-2.19866	-1.97294	-0.684344	-0.271218		-2.54717	-4.03334	-1.0722	-2.2984	Q08345	Epithelial discoidin domain-containing receptor 1 precursor(EC 2.7.10.1) (Epithelial discoidin domain receptor 1) (Tyrosinekinase DDR) (Discoidin receptor tyrosine kinase) (Tyrosine-proteinkinase CAK) (Cell adhesion kinase) (TRK E) (Protein-tyrosine kinaseRTK 6) (HGK2) (CD167a antigen).									0.4
EPOR_361_373	SEHAQDTYLVLDK	-0.684588	-0.467695	-0.0600296	0.274991		-0.723775	-0.905707	-0.144845	1.40436		-0.827655	-0.973444	-0.364993	-0.695637	P19235	Erythropoietin receptor precursor (EPO-R).									0.4
EPOR_419_431	ASAASFEYTILDP	0.107868	-0.0841329	0.0140746	0.209451		0.048873	0.0275773	0.0116296	1.03775		-0.195523	0.285325	-0.0730083	-0.117283	P19235	Erythropoietin receptor precursor (EPO-R).									0.4
FABPH_13_25	DSKNFDDYMKSLG	-1.15354	-0.504379	-0.257	-0.105786		-1.20378	-1.05668	-0.278266	-0.129004		-0.897164	-1.26227	-0.382766	-1.16392	P05413	Fatty acid-binding protein, heart (H-FABP) (Heart-type fatty acid-binding protein) (Muscle fatty acid-binding protein) (M-FABP)(Mammary-derived growth inhibitor) (MDGI).									0.4
FGFR2_762_774	TLTTNEEYLDLSQ	-0.520238	-0.496026	-0.109898	0.0516584		-0.427366	-0.615773	-0.157195	0.52805		-0.716922	-0.880957	-0.119592	-0.513705	P21802	Fibroblast growth factor receptor 2 precursor (EC 2.7.10.1) (FGFR-2)(Keratinocyte growth factor receptor 2) (CD332 antigen).									0.4
FGFR3_641_653	DVHNLDYYKKTTN	-0.427272	-0.218101	-0.0861364	-0.0486239		-0.849231	-0.610617	-0.199748	-0.0238439		-0.38173	-0.799837	-0.15936	-0.393063	P22607	Fibroblast growth factor receptor 3 precursor (EC 2.7.10.1) (FGFR-3)(CD333 antigen).									0.4
FGFR3_753_765	TVTSTDEYLDLSA	-1.18029	-0.710196	-0.148179	0.0573172		-0.788853	-0.692169	-0.207776	0.588252		-1.07439	-1.31548	-0.325692	-1.23298	P22607	Fibroblast growth factor receptor 3 precursor (EC 2.7.10.1) (FGFR-3)(CD333 antigen).									0.4
FAK1_569_581	RYMEDSTYYKASK	0.437898	0.251228	0.112215	0.172308		-0.0217315	-0.0258934	0.20048	0.431717		0.353906	0.627953	0.227731	0.437588	Q05397	Focal adhesion kinase 1 (EC 2.7.10.2) (FADK 1) (pp125FAK) (Protein-tyrosine kinase 2).									0.4
ENOG_37_49	SGASTGIYEALEL	0.521338	-0.046931	0.67267	3.02148		0.0116824	0.117918	0.666005	10.1511		-0.230518	-0.11783	0.381679	0.586855	P09104	Gamma-enolase (EC 4.2.1.11) (2-phospho-D-glycerate hydro-lyase)(Neural enolase) (Neuron-specific enolase) (NSE) (Enolase 2).									0.4
AMPE_5_17	EREGSKRYCIQTK	0.668953	0.286628	0.126648	0.157363		0.0350643	0.197697	0.141413	0.0707723		0.557787	0.81142	0.296851	0.687326	Q07075	Glutamyl aminopeptidase (EC 3.4.11.7) (EAP) (Aminopeptidase A) (APA)(Differentiation antigen gp160) (CD249 antigen).									0.4
MET_1227_1239	RDMYDKEYYSVHN	0.434711	0.206222	0.154141	0.311292		-0.103241	-0.211672	0.156993	1.25635		0.442646	0.859485	0.285198	0.427589	P08581	Hepatocyte growth factor receptor precursor (EC 2.7.10.1) (HGFreceptor) (Scatter factor receptor) (SF receptor) (HGF/SF receptor)(Met proto-oncogene tyrosine kinase) (c-Met).									0.4
NTRK1_489_501	HIIENPQYFSDAC	0.119123	-0.106511	-0.0169592	-0.00678535		-0.397439	-0.219381	-0.0443325	0.0288686		-0.072986	0.480604	0.0722025	0.120057	P04629	High affinity nerve growth factor receptor precursor (EC 2.7.10.1)(Neurotrophic tyrosine kinase receptor type 1) (TRK1-transformingtyrosine kinase protein) (p140-TrkA) (Trk-A).									0.4
INSR_1348_1360	SLGFKRSYEEHIP	0.231528	0.0285482	0.0569707	0.030705		-0.179897	-0.286435	-0.0342658	0.0308074		0.111629	0.158559	0.119038	0.243761	P06213	Insulin receptor precursor (EC 2.7.10.1) (IR) (CD220 antigen)[Contains: Insulin receptor subunit alpha; Insulin receptor subunitbeta].									0.4
INSR_992_1004	YASSNPEYLSASD	-0.745086	-0.397877	-0.135672	-0.102301		-0.738244	-0.74937	-0.245998	0.0923402		-0.51993	-0.433367	-0.28641	-0.734673	P06213	Insulin receptor precursor (EC 2.7.10.1) (IR) (CD220 antigen)[Contains: Insulin receptor subunit alpha; Insulin receptor subunitbeta].									0.4
K2C6B_53_65	GAGFGSRSLYGLG	1.10013	0.574164	0.388217	0.597965		0.393668	0.532598	0.334529	1.02326		0.893871	1.06166	0.484207	1.09903	P04259	Keratin, type II cytoskeletal 6B (Cytokeratin-6B) (CK 6B) (K6bkeratin).									0.4
K2C8_425_437	SAYGGLTSPGLSY	-0.256087	-0.0370229	0.00979876	0.0351585		-0.213899	-0.115625	-0.0171568	0.187733		0.144024	0.262518	-0.0659429	-0.24455	P05787	Keratin, type II cytoskeletal 8 (Cytokeratin-8) (CK-8) (Keratin-8)(K8).									0.4
LAT_194_206	MESIDDYVNVPES	-0.943038	-0.571745	-0.163503	-0.077126		-0.993895	-0.745661	-0.25907	0.114287		-0.881803	-1.33746	-0.523847	-0.956941	O43561	Linker for activation of T-cells family member 1 (36 kDa phospho-tyrosine adapter protein) (pp36) (p36-38).									0.4
LAT_249_261	EEGAPDYENLQEL	-1.2883	-0.744571	-0.200824	-0.0222409		-1.05122	-0.901331	-0.309923	0.603804		-1.04465	-1.06091	-0.635197	-1.29065	O43561	Linker for activation of T-cells family member 1 (36 kDa phospho-tyrosine adapter protein) (pp36) (p36-38).									0.4
RON_1346_1358	SALLGDHYVQLPA	-0.621459	-0.375644	-0.139302	-0.0623338		-0.839785	-0.60985	-0.12744	0.191777		-0.542023	-0.77626	-0.260928	-0.607128	Q04912	Macrophage-stimulating protein receptor precursor (EC 2.7.10.1) (MSPreceptor) (p185-Ron) (CD136 antigen) (CDw136) [Contains: Macrophage-stimulating protein receptor alpha chain; Macrophage-stimulatingprotein receptor beta chain].									0.4
RON_1353_1365	YVQLPATYMNLGP	-0.172199	-0.17303	0.0388544	0.143554		-0.297507	-0.419011	-0.056664	0.399336		-0.361974	-0.656292	-0.0859788	-0.175158	Q04912	Macrophage-stimulating protein receptor precursor (EC 2.7.10.1) (MSPreceptor) (p185-Ron) (CD136 antigen) (CDw136) [Contains: Macrophage-stimulating protein receptor alpha chain; Macrophage-stimulatingprotein receptor beta chain].									0.4
MK01_180_192	HTGFLTEYVATRW	-0.0916754	0.131818	0.119248	0.201185		-0.272042	-0.281315	0.0506456	0.314595		0.14881	-0.131904	-0.0246864		P28482	Mitogen-activated protein kinase 1 (EC 2.7.11.24) (Extracellular signal-regulated kinase 2) (ERK-2) (Mitogen-activated protein kinase 2) (MAP kinase 2) (MAPK 2) (p42-MAPK) (ERT1).									0.4
MK01_198_210	IMLNSKGYTKSID	-0.429098	-0.254372	-0.0821398	-0.088827		-0.687931	-0.856351	-0.203456	-0.120971		-0.429693	-1.27593	-0.230452	-0.409368	P28482	Mitogen-activated protein kinase 1 (EC 2.7.11.24) (Extracellular signal-regulated kinase 2) (ERK-2) (Mitogen-activated protein kinase 2) (MAP kinase 2) (MAPK 2) (p42-MAPK) (ERT1).									0.4
MK10_216_228	TSFMMTPYVVTRY	0.666447	0.517891	0.306186	0.405166		0.550613	0.454128	0.402983	0.589058		1.11924	1.10073	0.449276	0.667371	P53779	Mitogen-activated protein kinase 10 (EC 2.7.11.24) (Stress-activated protein kinase JNK3) (c-Jun N-terminal kinase 3) (MAP kinase p49 3F12).									0.4
MK12_178_190	ADSEMTGYVVTRW	0.0552185	-0.11769	0.0223271	0.078839		-0.28718	-0.215215	-0.0204025	0.191882		-0.27207	-0.394337	-0.0214587	0.11405	P53778	Mitogen-activated protein kinase 12 (EC 2.7.11.24) (Extracellularsignal-regulated kinase 6) (ERK-6) (ERK5) (Stress-activated proteinkinase 3) (Mitogen-activated protein kinase p38 gamma) (MAP kinase p38gamma).									0.4
MK14_173_185	RHTDDEMTGYVAT	-0.754496	-0.339991	-0.102927	-0.0945676		-0.593104	-0.629402	-0.18046	0.033236		-0.408858	-0.669871	-0.338058	-0.747011	Q16539	Mitogen-activated protein kinase 14 (EC 2.7.11.24) (Mitogen-activatedprotein kinase p38 alpha) (MAP kinase p38 alpha) (Cytokine suppressiveanti-inflammatory drug-binding protein) (CSAID-binding protein) (CSBP)(MAX-interacting protein 2) (MAP kinase MXI2) (SAPK2A).									0.4
MK07_211_223	AEHQYFMTEYVAT	0.219367	-0.041108	0.024579	0.0735349		-0.0616763	-0.171365	-0.0547122	0.121821		0.112282	-0.225801	0.0284093	0.202109	Q13164	Mitogen-activated protein kinase 7 (EC 2.7.11.24) (Extracellularsignal-regulated kinase 5) (ERK-5) (ERK4) (BMK1 kinase).									0.4
MBP_198_210	ARTAHYGSLPQKS	0.336257	0.293458	0.144107	0.148786		-0.485234	-0.0324066	0.111036	0.300325		0.670323	0.550181	0.297969	0.340656	P02686	Myelin basic protein (MBP) (Myelin A1 protein) (Myelin membraneencephalitogenic protein).									0.4
MBP_259_271	FGYGGRASDYKSA	0.171105	0.185254	0.104633	0.0874955		-0.186874	0.0720175	0.145722	0.128313		0.377356	0.736956	0.351363	0.155908	P02686	Myelin basic protein (MBP) (Myelin A1 protein) (Myelin membraneencephalitogenic protein).									0.4
MBP_263_275	GRASDYKSAHKGF	0.245422	0.23107	0.0629267	0.0572501		-0.298677	-0.373449	-0.0588094	0.145807		0.271703	0.109816	0.174817	0.23581	P02686	Myelin basic protein (MBP) (Myelin A1 protein) (Myelin membraneencephalitogenic protein).									0.4
ART_004_EAIYAAPFAKKKXC	EAIYAAPFAKKK	1.33369	0.353319	0.831842	3.2385		0.365339	1.05802	1.45303	12.6666		1.20173	1.33681	1.75005	1.36867	NA	NA									0.4
ART_003_EAI(pY)AAPFAKKKXC	EAI(pY)AAPFAKKK	48.9253	46.4242	32.3946	29.7227		17.6677	18.925	46.8212	31.7603		47.6788	41.8802	52.1405	47.9795	NA	NA									0.4
DCX_109_121	GIVYAVSSDRFRS	0.478131	0.295872	0.232886	0.424357		0.334606	0.338033	0.244722	0.773307		0.40883	0.50627	0.3095	0.490376	O43602	Neuronal migration protein doublecortin (Lissencephalin-X) (Lis-X)(Doublin).									0.4
NCF1_313_325	QRSRKRLSQDAYR	4.64549	3.00948	1.39947	1.38385		2.8985	3.31787	1.74769	1.62417		4.88038	7.17481	2.5403	4.64912	P14598	Neutrophil cytosol factor 1 (NCF-1) (Neutrophil NADPH oxidase factor1) (47 kDa neutrophil oxidase factor) (p47-phox) (NCF-47K) (47 kDaautosomal chronic granulomatous disease protein) (Nox organizer 2)(Nox-organizing protein 2) (SH3 and PX domain-containing protein 1A).									0.4
PRRX2_202_214	WTASSPYSTVPPY	0.592902	0.0529778	0.0875874	0.215793		0.576421	0.0570034	0.134208	0.726117		0.343372	0.249237	0.220498	0.609317	Q99811	Paired mesoderm homeobox protein 2 (PRX-2) (Paired-related homeoboxprotein 2).									0.4
PAXI_111_123	VGEEEHVYSFPNK	-0.272807	-0.100498	0.164626	1.1473		-0.529085	-0.223443	0.248317	4.21867		0.0896844	-0.24334	0.102016	-0.277597	P49023	Paxillin.									0.4
PAXI_24_36	FLSEETPYSYPTG	-0.200897	-0.294324	0.0957955	0.762888		-0.252739	-0.288015	0.0227473	2.86615		-0.191416	-0.0258298	0.037742	-0.206056	P49023	Paxillin.									0.4
PERI_458_470	QRSELDKSSAHSY	-0.209165	-0.364588	-0.119993	-0.0716388		-0.956585	-0.645641	-0.168966	-0.0648159		-0.166208	-0.459812	-0.137684	-0.216924	P41219	Peripherin.									0.4
P85A_600_612	NENTEDQYSLVED	-0.962837	-0.586194	-0.133914	0.640481		-0.893614	-0.585326	-0.147413	3.00586		-0.828028	-1.0965	-0.308331	-0.990208	P27986	Phosphatidylinositol 3-kinase regulatory subunit alpha (PI3-kinase p85subunit alpha) (PtdIns-3-kinase p85-alpha) (PI3K).									0.4
PECA1_706_718	KKDTETVYSEVRK	-0.493787	-0.202337	0.0717349	0.444593		-0.684575	-0.491995	0.0721709	2.26346		-0.550618	-0.852473	-0.0871858	-0.465314	P16284	Platelet endothelial cell adhesion molecule precursor (PECAM-1)(EndoCAM) (GPIIA') (CD31 antigen).									0.4
PRGR_545_557	LRPDSEASQSPQY	-0.344028	-0.165613	-0.0985589	-0.0612327		-0.102417	-0.306934	-0.100062	-0.0109704		-0.203511	-0.0242282	-0.140877	-0.351744	P06401	Progesterone receptor (PR) (Nuclear receptor subfamily 3 group Cmember 3).									0.4
PRGR_786_798	EQRMKESSFYSLC	-0.0537324	-0.180912	-0.06611	0.0325565		-0.720662	-0.569813	-0.110565	0.159001		-0.32635	-0.523027	-0.161906	-0.0262303	P06401	Progesterone receptor (PR) (Nuclear receptor subfamily 3 group Cmember 3).									0.4
41_654_666	LDGENIYIRHSNL	0.418882	0.164418	0.241238	0.895617		-0.278203	-0.0419569	0.206659	2.72142		0.146809	0.0864262	0.27576	0.899728	P11171	Protein 4.1 (Band 4.1) (P4.1) (EPB4.1) (4.1R).									0.4
FAK2_572_584	RYIEDEDYYKASV	0.864129	0.136226	0.122649	0.356342		0.165269	0.333452	0.207852	1.14548		0.690244	1.09842	0.245819	0.830063	Q14289	Protein tyrosine kinase 2 beta (EC 2.7.10.2) (Focal adhesion kinase 2)(FADK 2) (Proline-rich tyrosine kinase 2) (Cell adhesion kinase beta)(CAK beta) (Calcium-dependent tyrosine kinase) (CADTK) (Relatedadhesion focal tyrosine kinase) (RAFTK).									0.4
CRK_214_226	GPPEPGPYAQPSV	-0.850555	-0.50651	-0.168178	-0.0110858		-0.589188	-0.72412	-0.237542	0.386653		-0.906503	-1.59784	-0.374685	-0.821439	P46108	Proto-oncogene C-crk (p38) (Adapter molecule crk).									0.4
FER_707_719	RQEDGGVYSSSGL	-0.647991	-0.428243	0.0112527	0.286982		-0.350694	-0.360518	-0.0415003	1.26282		-0.313705	-0.438796	-0.210427	-0.662318	P16591	Proto-oncogene tyrosine-protein kinase FER (EC 2.7.10.2) (p94-FER) (c-FER) (Tyrosine kinase 3).									0.4
FES_706_718	REEADGVYAASGG	-0.874082	-0.525302	-0.05246	0.553419		-0.82646	-0.770173	-0.130308	2.5976		-0.657336	-1.11249	-0.314088	-0.862122	P07332	Proto-oncogene tyrosine-protein kinase Fes/Fps (EC 2.7.10.2) (C-Fes).									0.4
LCK_387_399	RLIEDNEYTAREG	-0.553799	-0.138615	-0.0916644	0.132262		-0.414373	-0.253573	-0.0717532	0.719617		-0.392789	-0.194164	-0.0531233	-0.579831	P06239	Proto-oncogene tyrosine-protein kinase LCK (EC 2.7.10.2) (p56-LCK)(Lymphocyte cell-specific protein-tyrosine kinase) (LSK) (T cell-specific protein-tyrosine kinase).									0.4
RET_1022_1034	TPSDSLIYDDGLS	-0.300042	-0.436972	-0.013832	0.490721		-0.681739	-0.667841	0.0498189	2.52122		-0.382549	-0.961397	-0.068222	-0.282903	P07949	Proto-oncogene tyrosine-protein kinase receptor ret precursor(EC 2.7.10.1) (C-ret).									0.4
RET_680_692	AQAFPVSYSSSGA	-0.623438	-0.285849	-0.174706	-0.0828119		-0.572971	-0.53948	-0.188906	-0.130408		-0.639176	-0.922054	-0.252948	-0.568485	P07949	Proto-oncogene tyrosine-protein kinase receptor ret precursor(EC 2.7.10.1) (C-ret).									0.4
ODPAT_291_303	SMSDPGVSYRTRE	-0.277539	-0.00773057	-0.02324	-0.0519293		-0.208004	-0.178842	0.00121909	-0.0218384		0.0549348	0.194159	0.0180674	-0.285209	P29803	Pyruvate dehydrogenase E1 component subunit alpha, testis-specificform, mitochondrial precursor (EC 1.2.4.1) (PDHE1-A type II).									0.4
RAF1_332_344	PRGQRDSSYYWEI	1.51731	0.762875	0.501567	0.681516		1.02442	0.999795	0.540903	1.30655		1.45873	2.67391	0.748251	1.50578	P04049	RAF proto-oncogene serine/threonine-protein kinase (EC 2.7.11.1) (Raf-1) (C-RAF) (cRaf).									0.4
RASA1_453_465	TVDGKEIYNTIRR	0.549587	0.209999	0.231922	0.588712		-0.00870249	-0.0711057	0.206441	1.54182		0.15945	0.273794	0.242177	0.590641	P20936	Ras GTPase-activating protein 1 (GTPase-activating protein) (GAP) (Rasp21 protein activator) (p120GAP) (RasGAP).									0.4
ERBB2_1241_1253	PTAENPEYLGLDV	-0.208733	-0.298028	-0.0893701	0.0416912		-0.320872	-0.314447	-0.103673	0.448112		-0.34404	0.114444	-0.0612003	-0.224001	P04626	Receptor tyrosine-protein kinase erbB-2 precursor (EC 2.7.10.1)(p185erbB2) (C-erbB-2) (NEU proto-oncogene) (Tyrosine kinase-type cellsurface receptor HER2) (MLN 19) (CD340 antigen).									0.4
ERBB2_870_882	LDIDETEYHADGG	-0.502507	-0.325304	-0.139799	-0.0347703		-0.763689	-0.368014	-0.145155	0.184435		-0.350787	-0.0447808	-0.13659	-0.496804	P04626	Receptor tyrosine-protein kinase erbB-2 precursor (EC 2.7.10.1)(p185erbB2) (C-erbB-2) (NEU proto-oncogene) (Tyrosine kinase-type cellsurface receptor HER2) (MLN 19) (CD340 antigen).									0.4
ERBB4_1181_1193	QALDNPEYHNASN	-1.01087	-0.453821	-0.174222	-0.0787902		-1.06334	-0.979701	-0.315839	-0.020365		-0.637514	-1.20772	-0.384421	-1.03764	Q15303	Receptor tyrosine-protein kinase erbB-4 precursor (EC 2.7.10.1)(p180erbB4) (Tyrosine kinase-type cell surface receptor HER4).									0.4
ERBB4_1277_1289	IVAENPEYLSEFS	-0.17456	-0.0858002	-0.0501555	0.0225956		-0.0327046	-0.103256	-0.0628936	0.201496		0.114492	0.30124	-0.101829	-0.145747	Q15303	Receptor tyrosine-protein kinase erbB-4 precursor (EC 2.7.10.1)(p180erbB4) (Tyrosine kinase-type cell surface receptor HER4).									0.4
RB_804_816	IYISPLKSPYKIS	-0.0197757	0.0847543	0.153852	0.229451		-0.292139	-0.07195	0.17978	0.485629		-0.246625	-0.492119	0.0882704	-0.0178547	P06400	Retinoblastoma-associated protein (PP110) (P105-RB) (RB).									0.4
RBL2_99_111	VPTVSKGTVEGNY	-1.01553	-0.356629	-0.149262	-0.105452		-0.88101	-0.859888	-0.290147	-0.0595133		-0.867825	-1.43173	-0.348178	-1.0457	Q08999	Retinoblastoma-like protein 2 (130 kDa retinoblastoma-associatedprotein) (p130) (PRB2) (RBR-2).									0.4
PP2AB_297_309	EPHVTRRTPDYFL	0.471303	0.159083	0.0945723	0.173725		-0.133606	-0.115391	0.0557173	0.333643		0.0742284	0.0216283	0.233284	0.480539	P62714	Serine/threonine-protein phosphatase 2A catalytic subunit beta isoform(EC 3.1.3.16) (PP2A-beta).									0.4
STAT1_694_706	DGPKGTGYIKTEL	-0.71814	-0.430133	-0.0962924	-0.0565564		-0.382852	-0.162656	-0.204281	-0.14124		-0.686956	-0.811696	-0.234056	-0.734089	P42224	Signal transducer and activator of transcription 1-alpha/beta(Transcription factor ISGF-3 components p91/p84).									0.4
STAT3_698_710	DPGSAAPYLKTKF	-0.0670431	-0.0565351	0.0635148	0.0456514		-0.188432	-0.392543	-0.123306	0.0174033		0.192112	-0.0277354	-0.114965	-0.0459215	P40763	Signal transducer and activator of transcription 3 (Acute-phaseresponse factor).									0.4
STAT4_686_698	TERGDKGYVPSVF	-0.528828	-0.233363	-0.0530064	-0.0637748		-0.612306	-0.496732	-0.0799017	-0.0779661		-0.329982	-0.2807	-0.0853467	-0.551528	Q14765	Signal transducer and activator of transcription 4.									0.4
STAT4_714_726	PSDLLPMSPSVYA	-0.718731	-0.387231	-0.127574	-0.0252263		-0.954085	-0.745712	-0.281778	0.000289555		-0.577884	-1.09339	-0.342251	-0.740581	Q14765	Signal transducer and activator of transcription 4.									0.4
STA5A_687_699	LAKAVDGYVKPQI	-0.696338	-0.455066	-0.144849	-0.158818		-0.650035	-0.668743	-0.167858	-0.0865679		-0.838704	-1.42496	-0.367731	-0.68408	P42229	Signal transducer and activator of transcription 5A.									0.4
STAT6_634_646	MGKDGRGYVPATI	-0.183618	-0.0916618	-0.0101032	0.011869		-0.330658	-0.34471	-0.0250827	0.0307399		-0.177078	-0.186598	-0.104368	-0.118279	P42226	Signal transducer and activator of transcription 6 (IL-4 Stat).									0.4
NPT2A_501_513	AKALGKRTAKYRW	2.18622	1.41244	0.682367	0.552031		0.939372	1.24791	0.762157	0.489729		2.26412	2.7203	1.21247	2.16352	Q06495	Sodium-dependent phosphate transport protein 2A (Sodium/phosphatecotransporter 2A) (Na(+)/Pi cotransporter 2A) (Sodium-phosphatetransport protein 2A) (Na(+)-dependent phosphate cotransporter 2A)(NaPi-2a) (Solute carrier family 34 member 1) (NaPi-3).									0.4
SRC8_CHICK_470_482	VSQREAEYEPETV	-1.27517	-0.660905	-0.257956	-0.203306		-0.898796	-0.984583	-0.393458	-0.169797		-1.09247	-1.18879	-0.60517	-1.28358	Q01406	Src substrate protein p85 (p80) (Cortactin).									0.4
SRC8_CHICK_476_488	EYEPETVYEVAGA	-0.26675	-0.41489	0.324986	2.5653		-0.0257627	-0.191245	0.308099	9.56593		-0.502445	-0.572731	0.13837	-0.257807	Q01406	Src substrate protein p85 (p80) (Cortactin).									0.4
SRC8_CHICK_492_504	YQAEENTYDEYEN	0.957188	0.131222	0.694121	3.31015		0.529424	0.571885	0.609865	9.75021		0.674045	1.36353	0.720309	1.00349	Q01406	Src substrate protein p85 (p80) (Cortactin).									0.4
CD3Z_116_128	KDKMAEAYSEIGM	-0.831517	-0.569741	-0.140086	0.00690225		-0.876952	-0.909061	-0.218632	0.294003		-0.669029	-1.34094	-0.336035	-0.835148	P20963	T-cell surface glycoprotein CD3 zeta chain precursor (T-cell receptorT3 zeta chain) (CD247 antigen).									0.4
CD3Z_146_158	STATKDTYDALHM	-0.959083	-0.445094	-0.177318	-0.195694		-1.00266	-0.958538	-0.208637	-0.144411		-0.60811	-1.43881	-0.300683	-0.989444	P20963	T-cell surface glycoprotein CD3 zeta chain precursor (T-cell receptorT3 zeta chain) (CD247 antigen).									0.4
TNNT1_2_14	SDTEEQEYEEEQP	-1.96381	-0.86152	-0.370208	-0.328199		-1.3826	-1.06689	-0.487095	-0.176612		-1.33095	-1.82532	-0.651118	-1.97541	P13805	Troponin T, slow skeletal muscle (TnTs) (Slow skeletal muscle troponinT) (sTnT).									0.4
FRK_380_392	KVDNEDIYESRHE	-0.199232	-0.188001	0.191893	1.5977		-0.596463	-0.532033	0.151432	6.14851		-0.256187	-0.488365	0.13207	-0.20644	P42685	Tyrosine-protein kinase FRK (EC 2.7.10.2) (FYN-related kinase)(Nuclear tyrosine protein kinase RAK).									0.4
JAK1_1015_1027	AIETDKEYYTVKD	-0.74219	-0.313535	-0.111166	0.127063		-0.910418	-0.650152	-0.200056	0.733534		-0.389369	-0.855653	-0.18922	-0.76683	P23458	Tyrosine-protein kinase JAK1 (EC 2.7.10.2) (Janus kinase 1) (JAK-1).									0.4
JAK2_563_577	VRREVGDYGQLHETE	-0.31351	-0.249599	-0.0831269	0.0959319		-0.701177	-0.693974	-0.0871543	0.462929		-0.366888	-0.51426	-0.157273	-0.277267	O60674	Tyrosine-protein kinase JAK2 (EC 2.7.10.2) (Janus kinase 2) (JAK-2).									0.4
TYRO3_679_691	KIYSGDYYRQGCA	1.80719	0.83589	0.477271	0.630657		1.14689	1.06279	0.566088	1.1022		1.6403	2.61379	0.812402	1.81294	Q06418	Tyrosine-protein kinase receptor TYRO3 precursor (EC 2.7.10.1)(Tyrosine-protein kinase RSE) (Tyrosine-protein kinase SKY) (Tyrosine-protein kinase DTK) (Protein-tyrosine kinase byk).									0.4
KSYK_518_530	ALRADENYYKAQT	-0.272738	-0.156228	-0.0329665	0.0563934		-0.481538	-0.346749	-0.0962109	0.381137		-0.180547	-0.0382457	-0.164301	-0.280798	P43405	Tyrosine-protein kinase SYK (EC 2.7.10.2) (Spleen tyrosine kinase).									0.4
TEC_512_524	RYFLDDQYTSSSG	0.386331	0.206923	0.054622	0.102278		0.0462266	0.00944711	0.0360026	0.381623		0.274697	0.919576	0.159356	0.38468	P42680	Tyrosine-protein kinase Tec (EC 2.7.10.2).									0.4
ZAP70_485_497	ALGADDSYYTARS	-0.187768	-0.0838451	0.0367954	0.188863		-0.141891	-0.00795464	0.00165434	0.572461		-0.153286	-0.201945	0.0121016	-0.210022	P43403	Tyrosine-protein kinase ZAP-70 (EC 2.7.10.2) (70 kDa zeta-associatedprotein) (Syk-related tyrosine kinase).									0.4
PTN11_539_551	SKRKGHEYTNIKY	0.767003	0.324021	0.18421	0.64376		0.26817	0.287024	0.205401	0.437686		0.845524	1.08943	0.405218	0.751261	Q06124	Tyrosine-protein phosphatase non-receptor type 11 (EC 3.1.3.48)(Protein-tyrosine phosphatase 2C) (PTP-2C) (PTP-1D) (SH-PTP3) (SH-PTP2) (SHP-2) (Shp2).									0.4
VGFR1_1040_1052	DFGLARDIYKNPD	-0.202257	-0.287252	-0.0756435	-0.0150806		-0.231023	-0.500174	-0.0690537	0.0654316		-0.239201	-0.263907	-0.06007	-0.206838	P17948	Vascular endothelial growth factor receptor 1 precursor (EC 2.7.10.1)(VEGFR-1) (Vascular permeability factor receptor) (Tyrosine-proteinkinase receptor FLT) (Flt-1) (Tyrosine-protein kinase FRT) (Fms-liketyrosine kinase 1).									0.4
VGFR1_1046_1058_Y1048F	DIFKNPDYVRKGD	-0.292493	-0.22698	-0.123281	-0.0815767		-0.711641	-0.460904	-0.130003	-0.143138		-0.380347	-0.22705	-0.113536	-0.300963	P17948	Vascular endothelial growth factor receptor 1 precursor (EC 2.7.10.1)(VEGFR-1) (Vascular permeability factor receptor) (Tyrosine-proteinkinase receptor FLT) (Flt-1) (Tyrosine-protein kinase FRT) (Fms-liketyrosine kinase 1).									0.4
VGFR1_1049_1061	KNPDYVRKGDTRL	-0.25899	-0.0736255	-0.0372839	0.00147895		-0.22347	-0.032813	-0.0309797	0.021368		-0.146323	0.153408	-0.0278576	-0.239172	P17948	Vascular endothelial growth factor receptor 1 precursor (EC 2.7.10.1)(VEGFR-1) (Vascular permeability factor receptor) (Tyrosine-proteinkinase receptor FLT) (Flt-1) (Tyrosine-protein kinase FRT) (Fms-liketyrosine kinase 1).									0.4
VGFR1_1162_1174	VQQDGKDYIPINA	-0.99671	-0.611291	-0.23235	-0.122785		-0.963856	-0.963476	-0.298076	-0.117817		-1.06842	-1.49489	-0.552894	-1.00934	P17948	Vascular endothelial growth factor receptor 1 precursor (EC 2.7.10.1)(VEGFR-1) (Vascular permeability factor receptor) (Tyrosine-proteinkinase receptor FLT) (Flt-1) (Tyrosine-protein kinase FRT) (Fms-liketyrosine kinase 1).									0.4
VGFR1_1206_1218	GSSDDVRYVNAFK	-0.26808	-0.0301228	-0.0548064	0.0082694		-0.0653417	-0.268222	-0.161173	0.0475542		-0.166031	0.0732682	-0.0920169	-0.251007	P17948	Vascular endothelial growth factor receptor 1 precursor (EC 2.7.10.1)(VEGFR-1) (Vascular permeability factor receptor) (Tyrosine-proteinkinase receptor FLT) (Flt-1) (Tyrosine-protein kinase FRT) (Fms-liketyrosine kinase 1).									0.4
VGFR1_1235_1247	ATSMFDDYQGDSS	-0.5094	-0.372382	-0.093892	-0.0121075		-0.329936	-0.567621	-0.344398	-0.0682276		-0.574413	-0.558278	-0.29634	-0.51228	P17948	Vascular endothelial growth factor receptor 1 precursor (EC 2.7.10.1)(VEGFR-1) (Vascular permeability factor receptor) (Tyrosine-proteinkinase receptor FLT) (Flt-1) (Tyrosine-protein kinase FRT) (Fms-liketyrosine kinase 1).									0.4
VGFR1_1320_1332_C1320S/C1321S	SSSPPPDYNSVVL	-1.38874	-0.585384	-0.278827	-0.197872		-0.808616	-0.934008	-0.374132	0.0512013		-1.27683	-1.95832	-0.474852	-1.39234	P17948	Vascular endothelial growth factor receptor 1 precursor (EC 2.7.10.1)(VEGFR-1) (Vascular permeability factor receptor) (Tyrosine-proteinkinase receptor FLT) (Flt-1) (Tyrosine-protein kinase FRT) (Fms-liketyrosine kinase 1).									0.4
VGFR1_1326_1338	DYNSVVLYSTPPI	-0.621533	-0.278882	-0.0470621	0.144057		-0.591219	-0.509376	-0.0297395	0.60421		-0.433254	-0.902932	-0.162199	-0.629319	P17948	Vascular endothelial growth factor receptor 1 precursor (EC 2.7.10.1)(VEGFR-1) (Vascular permeability factor receptor) (Tyrosine-proteinkinase receptor FLT) (Flt-1) (Tyrosine-protein kinase FRT) (Fms-liketyrosine kinase 1).									0.4
VGFR2_1046_1058	DFGLARDIYKDPD	-0.540689	-0.192061	-0.0921358	-0.0249792		-0.41067	-0.529107	-0.0453114	0.1963		-0.145189	-0.193417	-0.0307592	-0.571516	P35968	Vascular endothelial growth factor receptor 2 precursor (EC 2.7.10.1)(VEGFR-2) (Kinase insert domain receptor) (Protein-tyrosine kinasereceptor Flk-1) (CD309 antigen).									0.4
VGFR2_1052_1064	DIYKDPDYVRKGD	-0.35653	-0.144943	-0.0905613	-0.0258112		-0.628631	-0.655803	-0.181648	0.266655		-0.383877	-0.326657	-0.147673	-0.393037	P35968	Vascular endothelial growth factor receptor 2 precursor (EC 2.7.10.1)(VEGFR-2) (Kinase insert domain receptor) (Protein-tyrosine kinasereceptor Flk-1) (CD309 antigen).									0.4
VGFR2_1168_1180	AQQDGKDYIVLPI	-0.768641	-0.336614	-0.0731103	-0.0315232		-1.07325	-0.804855	-0.225113	0.160883		-0.891953	-1.31931	-0.409626	-0.771734	P35968	Vascular endothelial growth factor receptor 2 precursor (EC 2.7.10.1)(VEGFR-2) (Kinase insert domain receptor) (Protein-tyrosine kinasereceptor Flk-1) (CD309 antigen).									0.4
VGFR2_1207_1219_C1208S	VSDPKFHYDNTAG	-0.70155	-0.446326	-0.134838	-0.0833679		-0.875836	-0.789828	-0.15464	-0.131059		-0.947646	-1.32012	-0.355495	-0.673709	P35968	Vascular endothelial growth factor receptor 2 precursor (EC 2.7.10.1)(VEGFR-2) (Kinase insert domain receptor) (Protein-tyrosine kinasereceptor Flk-1) (CD309 antigen).									0.4
VGFR2_944_956	RFRQGKDYVGAIP	1.29839	0.947773	0.345873	0.477194		0.845427	0.860768	0.496292	0.429816		1.50834	2.26245	0.773067	1.27239	P35968	Vascular endothelial growth factor receptor 2 precursor (EC 2.7.10.1)(VEGFR-2) (Kinase insert domain receptor) (Protein-tyrosine kinasereceptor Flk-1) (CD309 antigen).									0.4
VGFR2_989_1001	EEAPEDLYKDFLT	-0.899286	-0.563742	-0.043559	0.711811		-0.875174	-0.69979	-0.156028	2.75451		-0.697894	-0.772443	-0.132175	-0.905955	P35968	Vascular endothelial growth factor receptor 2 precursor (EC 2.7.10.1)(VEGFR-2) (Kinase insert domain receptor) (Protein-tyrosine kinasereceptor Flk-1) (CD309 antigen).									0.4
VGFR3_1061_1073	DIYKDPDYVRKGS	-0.461776	-0.22602	-0.0461107	-0.0760643		-0.375203	-0.448347	-0.172823	0.0901077		-0.799871	0.0181373	0.0746937	-0.445333	P35916	Vascular endothelial growth factor receptor 3 precursor (EC 2.7.10.1)(VEGFR-3) (Tyrosine-protein kinase receptor FLT4).									0.4
VINC_815_827	KSFLDSGYRILGA	0.104091	-0.113712	0.03624	0.134395		-0.13681	-0.205599	0.13245	0.235597		-0.227286	-0.576922	-0.0892975	0.0826467	P18206	Vinculin (Metavinculin).									0.4
ZBT16_621_633	LRTHNGASPYQCT	0.461416	0.293006	0.210002	0.190453		0.661508	0.24003	0.186857	0.260629		0.813205	1.15751	0.315323	0.42263	Q05516	Zinc finger and BTB domain-containing protein 16 (Zinc finger proteinPLZF) (Promyelocytic leukemia zinc finger protein) (Zinc fingerprotein 145).									0.4

## Sheet: FINAL_PTK2
								SLOPE VALUE
ID	Sequence	A1	A2	A3	A4		A1	A2	A3	A4		A1	A2	A3	A4	UniprotAccession	Description	#REF!	#REF!	#REF!						0		0.172511	3.88762		11.8354
H2B1B_ 27_40	GKKRKRSRKESYSI	-0.090281	-0.119584	-0.186306	0.0525774		-0.296632	-0.0977285	-0.236268	-0.0992929		-0.263636	-0.125396	-0.109924	-0.0975463	P33778	Histone H2B type 1-B (H2B.f) (H2B/f) (H2B.1).									0
KIF2C_105_118_S106G	EGLRSRSTRMSTVS	-0.0562005	-0.0112413	-0.090855	19.9812		-0.318102	0.245291	0.0329363	6.52679		-0.17312	0.193803	-0.25993	-1.14179	Q99661	Kinesin-like protein KIF2C (Mitotic centromere-associated kinesin)(MCAK) (Kinesin-like protein 6).									0
MP2K1_287_299	PPRPRTPGRPLSS	-0.557168	-0.366853	-0.395474	-1.82504		-0.599043	-0.266966	-0.244364	-0.3195		-0.437876	-0.20264	-0.226703	-0.583062	Q02750	Dual specificity mitogen-activated protein kinase kinase 1(EC 2.7.12.2) (MAP kinase kinase 1) (MAPKK 1) (ERK activator kinase 1)(MAPK/ERK kinase 1) (MEK1).									0
ADDB_706_718	KKKFRTPSFLKKS	-0.822065	-0.860918	-0.899003	0.574111		-0.971502	-0.645349	-0.761594	-0.292174		-0.762596	-0.773616	-0.803778	-0.847186	P35612	Beta-adducin (Erythrocyte adducin subunit beta)									0
NTRK3_824_836	LHALGKATPIYLD	-0.32051	-0.177124	-0.122967	3.69949		-0.330916	-0.165734	-0.282298	1.20695		-0.0866021	-0.0539377	-0.185254	-0.426659	Q16288	NT-3 growth factor receptor precursor (EC 2.7.10.1) (Neurotrophictyrosine kinase receptor type 3) (TrkC tyrosine kinase) (GP145-TrkC)(Trk-C).									0
RAP1B_172_184	PGKARKKSSCQLL	-0.0602168	-0.0993382	-0.0479338	3.91652		-0.14657	-0.0410795	0.0879673	1.17685		-0.306597	-0.0777813	-0.181449	-0.119506	P61224	Ras-related protein Rap-1b precursor (GTP-binding protein smg p21B).									0
ATF2_47_59	VADQTPTPTRFLK	-0.537129	-0.605402	-0.572954	0.344433		-0.212663	-0.475771	-0.557611	-0.243285		-0.251152	-0.443953	-0.555362	-0.56741	P15336	Cyclic AMP-dependent transcription factor ATF-2 (Activatingtranscription factor 2) (cAMP response element-binding protein CRE-BP1) (HB16).									0
FIBA_569_581	EFPSRGKSSSYSK	-0.431948	-0.685675	-0.721317	1.34897		-0.701429	-0.616672	-0.681518	0.1214		-0.714988	-0.68906	-0.779708	-0.467724	P02671	Fibrinogen alpha chain precursor [Contains: Fibrinopeptide A].									0
IKKB_173_185_C179A	LDQGSLATSFVGT	-0.312149	-0.342537	-0.192019	0.0619258		-0.0559576	-0.195974	-0.254656	-0.204241		-0.054067	-0.0952159	-0.0873973	-0.325057	O14920	Inhibitor of nuclear factor kappa-B kinase subunit beta (I-kappa-B-kinase beta) (IkBKB) (IKK-beta) (IKK-B) (EC=2.7.11.10) (I-kappa-B kinase 2) (IKK2) (Nuclear factor NF-kappa-B inhibitor kinase beta) (NFKBIKB).									0
MYBB_513_525	DNTPHTPTPFKNA	-0.424766	-0.753939	-0.570316	0.00712797		-0.64086	-0.587014	-0.444801	-0.426981		-0.493277	-0.452738	-0.458455	-0.462711	P10244	Myb-related protein B (B-Myb).									0
NMDZ1_890_902	SFKRRRSSKDTST	-0.663916	-0.608691	-0.683336	1.03042		-0.664911	-0.502937	-0.571767	0.0923436		-0.651287	-0.247042	-0.690469	-0.66051	Q05586	Glutamate [NMDA] receptor subunit zeta-1 precursor (N-methyl-D-aspartate receptor subunit NR1).									0
IKKB_686_698	QLMSQPSTASNSL	1.95877	2.6195	1.12248	10.8224		0.662182	3.20758	1.16728	27.8736		0.658471	2.34028	1.01952	-1.2085	O14920	Inhibitor of nuclear factor kappa-B kinase subunit beta (I-kappa-B-kinase beta) (IkBKB) (IKK-beta) (IKK-B) (EC=2.7.11.10) (I-kappa-B kinase 2) (IKK2) (Nuclear factor NF-kappa-B inhibitor kinase beta) (NFKBIKB).									0
NCF1_296_308	RGAPPRRSSIRNA	-0.576748	-0.377233	-0.453535	-0.658771		-0.306391	-0.32042	-0.455614	-0.373484		-0.430248	-0.479753	-0.301401	-0.595094	P14598	Neutrophil cytosol factor 1 (NCF-1) (Neutrophil NADPH oxidase factor1) (47 kDa neutrophil oxidase factor) (p47-phox) (NCF-47K) (47 kDaautosomal chronic granulomatous disease protein) (Nox organizer 2)(Nox-organizing protein 2) (SH3 and PX domain-containing protein 1A).									0
VTNC_390_402	NQNSRRPSRATWL	0.277987	0.356426	0.39849	2.63908		0.311538	0.221958	0.214386	0.988671		0.186643	0.244354	0.292123	0.23587	P04004	Vitronectin precursor (Serum-spreading factor) (S-protein) (V75)[Contains: Vitronectin V65 subunit; Vitronectin V10 subunit;Somatomedin-B].									0
GRIK2_708_720	FMSSRRQSVLVKS	-0.782422	-1.04305	-0.950495	2.62168		-1.02237	-0.812455	-0.901493	0.369242		-1.01106	-0.961646	-0.989211	-0.85758	Q13002	Glutamate receptor, ionotropic kainate 2 precursor (Glutamate receptor6) (GluR-6) (GluR6) (Excitatory amino acid receptor 4) (EAA4).									0
NCF1_321_333	QDAYRRNSVRFLQ	-0.815048	-0.777959	-0.783006	1.30855		-0.825	-0.573441	-0.669268	0.0175363		-0.604619	-0.683064	-0.692147	-0.854032	P14598	Neutrophil cytosol factor 1 (NCF-1) (Neutrophil NADPH oxidase factor1) (47 kDa neutrophil oxidase factor) (p47-phox) (NCF-47K) (47 kDaautosomal chronic granulomatous disease protein) (Nox organizer 2)(Nox-organizing protein 2) (SH3 and PX domain-containing protein 1A).									0
CFTR_761_773	LQARRRQSVLNLM	0.391565	0.110475	-0.0202648	11.6693		-0.368065	0.18745	-0.311346	4.18788		-0.0668337	0.106557	-0.128012	-0.158774	P13569	Cystic fibrosis transmembrane conductance regulator (CFTR) (cAMP-dependent chloride channel) (ATP-binding cassette transporter sub-family C member 7).									0
AKT1_301_313	KDGATMKTFCGTP	-0.266208	-0.235767	-0.340288	1.88595		-0.346823	-0.231865	-0.26275	0.353194		-0.225674	-0.184424	-0.273035	-0.306747	P31749	RAC-alpha serine/threonine-protein kinase (EC 2.7.11.1) (RAC-PK-alpha)(Protein kinase B) (PKB) (C-AKT).									0
CA2D1_494_506	LEDIKRLTPRFTL	-0.210282	-0.171126	-0.240538	1.12971		-0.159914	-0.183971	-0.144124	0.344715		-0.125397	-0.056117	-0.167625	-0.237371	P54289	Voltage-dependent calcium channel subunit alpha-2/delta-1 precursor(Voltage-gated calcium channel subunit alpha-2/delta-1) [Contains:Voltage-dependent calcium channel subunit alpha-2-1; Voltage-dependentcalcium channel subunit delta-1].									0
ELK1_410_422	ISVDGLSTPVVLS	-0.3435	-0.371906	-0.370783	1.21771		-0.281279	-0.198052	-0.220612	0.267472		-0.275563	-0.255287	-0.256587	-0.361363	P19419	ETS domain-containing protein Elk-1.									0
VIGLN_289_301	EEKKKKTTTIAVE	-0.709508	-0.684959	-0.672314	-0.252708		-0.815564	-0.705117	-0.471001	-0.354335		-0.722474	-0.667486	-0.712528	-0.723843	Q00341	Vigilin (High density lipoprotein-binding protein) (HDL-bindingprotein).									0
ACM1_421_433	CNKAFRDTFRLLL	-0.277273	-0.562935	-0.277823	0.326554		-0.404909	-0.187572	-0.404127	-0.16017		-0.186436	-0.208204	-0.150655	-0.296845	P11229	Muscarinic acetylcholine receptor M1.									0
PLEK_106_118	GQKFARKSTRRSI	-0.435162	-0.376983	-0.35416	1.51964		-0.434374	-0.290788	-0.305676	0.274989		-0.285029	-0.207163	-0.301051	-0.473741	P08567	Pleckstrin (Platelet p47 protein).									0
LMNA_192_204	DAENRLQTMKEEL	-0.108567	-0.0939984	-0.18014	12.4396		0.0229891	0.0400422	-0.188903	3.72764		-0.112959	-0.000848632	-0.160822	-0.332642	P02545	Lamin-A/C (70 kDa lamin) (Renal carcinoma antigen NY-REN-32).									0
MYC_51_63	KKFELLPTPPLSP	0.446847	0.253689	0.501079	0.579657		0.607294	0.213162	0.320586	0.483895		0.484525	0.31483	0.450769	0.448338	P01106	Myc proto-oncogene protein (c-Myc) (Transcription factor p64).									0
RBL2_632_644	DEICIAGSPLTPR	0.107118	-0.278557	-0.178827	0.437287		-0.401616	-0.357738	-0.400537	-0.0871148		-0.409117	-0.307373	-0.464299	0.111886	Q08999	Retinoblastoma-like protein 2 (130 kDa retinoblastoma-associatedprotein) (p130) (PRB2) (RBR-2).									0
KAP2_92_104	SRFNRRVSVCAET	-0.803004	-0.917128	-0.608327	-0.786862		-0.45118	-0.711585	-0.562713	-0.718935		-0.321296	-0.464359	-0.478912	-0.837034	P13861	cAMP-dependent protein kinase type II-alpha regulatory subunit.									0
RS6_228_240	IAKRRRLSSLRAS	-0.232005	-0.414319	-0.109253	0.973215		0.110165	-0.227817	-0.159236	0.0607739		-0.103367	-0.0661478	-0.144405	-0.250777	P62753	40S ribosomal protein S6 (Phosphoprotein NP33).									0
ATM_1972_1984	KRSLAFEEGSQST	-0.979735	-0.997303	-1.13179	1.61216		-0.995945	-0.983237	-0.940627	-0.0685986		-0.908472	-0.860555	-0.991907	-1.03362	Q13315	Serine-protein kinase ATM (EC=2.7.11.1) (Ataxia telangiectasia mutated) (A-T, mutated).									0
ACM1_444_456	KIPKRPGSVHRTP	0.634571	0.435875	0.257531	48.7506		0.0915954	1.24604	0.334804	17.3693		0.22922	0.835258	0.305752	-0.729891	P11229	Muscarinic acetylcholine receptor M1.									0
BAD_112_124	RELRRMSDEFVDS	-0.450241	-0.512303	-0.464326	-0.406604		-0.498626	-0.377038	-0.491042	-0.389943		-0.373706	-0.422184	-0.445834	-0.465366	Q92934	Bcl2 antagonist of cell death (BAD) (Bcl-2-binding component 6) (Bcl-XL/Bcl-2-associated death promoter) (Bcl-2-like 8 protein).									0
KCC2G_278_289	VASMMHRQETVE	-0.190248	-0.336747	-0.393353	8.12932		-0.522588	-0.258242	-0.386788	2.12977		-0.452802	-0.467353	-0.50293	-0.330113	Q13555	Calcium/calmodulin-dependent protein kinase type II gamma chain(EC 2.7.11.17) (CaM-kinase II gamma chain) (CaM kinase II subunitgamma) (CaMK-II subunit gamma).									0
RYR1_4317_4329	VRRLRRLTAREAA	-0.218123	-0.419964	-0.181769	-0.00150609		-0.13442	-0.34248	-0.339561	-0.0740668		-0.0929242	-0.146952	-0.140056	-0.237487	P21817	Ryanodine receptor 1 (Skeletal muscle-type ryanodine receptor) (RyR1)(RYR-1) (Skeletal muscle calcium release channel).									0
ACM4_456_468	CNATFKKTFRHLL	-0.881001	-1.17285	-1.03551	9.32459		-1.15794	-0.589582	-0.955852	2.5452		-0.816232	-0.808285	-0.840129	-1.06537	P08173	Muscarinic acetylcholine receptor M4.									0
BAD_69_81	IRSRHSSYPAGTE	0.0430068	-0.108382	-0.0573065	0.649909		-0.0948983	-0.0817396	0.0291895	0.178328		-0.00511287	-0.058309	-0.143482	0.020486	Q92934	Bcl2 antagonist of cell death (BAD) (Bcl-2-binding component 6) (Bcl-XL/Bcl-2-associated death promoter) (Bcl-2-like 8 protein).									0
COF1_17_29	DMKVRKSSTPEEV	0.138991	-0.128301	-0.112564	-0.210754		0.112148	-0.116665	-0.185718	0.289022		0.091691	-0.0864356	0.0874832	0.186503	P23528	Cofilin-1 (Cofilin, non-muscle isoform) (18 kDa phosphoprotein) (p18).									0
FRAP_2475_2487	VPESIHSFIGDGL	-0.47305	-0.465431	-0.516023	3.79247		-0.571351	-0.3757	-0.575401	0.941598		-0.608629	-0.374436	-0.370298	-0.545647	P42345	FKBP12-rapamycin complex-associated protein (FK506-binding protein 12-rapamycin complex-associated protein 1) (Rapamycin target protein) (RAPT1) (Mammalian target of rapamycin) (mTOR).									0
KAPCG_192_206	VKGRTWTLCGTPEYL	-0.753445	-0.948269	-0.962331	4.5656		-0.849746	-0.672021	-0.807637	0.810411		-0.674815	-0.728182	-0.811136	-0.809555	P22612	cAMP-dependent protein kinase catalytic subunit gamma (EC 2.7.11.11)(PKA C-gamma).									0
MARCS_152_164	KKKKKRFSFKKSF	-0.126504	-0.146433	0.324572	0.329182		0.433709	-0.204382	-0.14121	0.0617869		0.248267	-0.0441985	0.0176889	-0.140438	P29966	Myristoylated alanine-rich C-kinase substrate (MARCKS) (Protein kinaseC substrate, 80 kDa protein, light chain) (PKCSL) (80K-L protein).									0
NEK3_158_170	FACTYVGTPYYVP	-0.289825	-0.42113	-0.225812	0.129291		-0.124335	-0.354453	-0.25011	-0.040336		-0.0742045	-0.211114	-0.0825745	-0.318201	P51956	Serine/threonine-protein kinase Nek3 (EC 2.7.11.1) (NimA-relatedprotein kinase 3) (HSPK 36).									0
CENPA_1_14	MGPRRRSRKPEAPR	-0.26885	-0.364563	-0.330108	-0.126849		-0.456171	-0.245499	-0.477069	-0.322854		-0.460283	-0.385944	-0.308173	-0.294603	P49450	Histone H3-like centromeric protein A (Centromere protein A) (CENP-A)(Centromere autoantigen A).									0
FRAP_2443_2455	RTRTDSYSAGQSV	-0.168581	-0.202348	-0.603649	0.977029		-0.0684556	-0.218533	-0.303163	0.118405		-0.116535	-0.0989552	-0.0995545	-0.186404	P42345	FKBP12-rapamycin complex-associated protein (FK506-binding protein 12-rapamycin complex-associated protein 1) (Rapamycin target protein) (RAPT1) (Mammalian target of rapamycin) (mTOR).									0
K6PL_766_778	LEHVTRRTLSMDK	-0.404666	-0.554141	-0.440258	-0.200086		-0.213487	-0.346221	-0.342343	-0.302345		-0.12959	-0.27607	-0.359595	-0.413269	P17858	6-phosphofructokinase, liver type (EC 2.7.1.11) (Phosphofructokinase1) (Phosphohexokinase) (Phosphofructo-1-kinase isozyme B) (PFK-B).									0
LMNB1_16_28	GGPTTPLSPTRLS	0.137752	0.0390797	0.0112283	1.1567		0.0426079	0.0893154	0.0820065	0.474275		-0.118111	0.0459926	0.0722416	0.120135	P20700	Lamin-B1.									0
NEK2_172_184	FAKTFVGTPYYMS	-0.502046	-0.499516	-0.589789	0.108236		-0.560224	0.0118199	-0.410835	-0.231097		-0.548987	-0.406851	-0.51183	-0.522118	P51955	Serine/threonine-protein kinase Nek2 (EC 2.7.11.1) (NimA-relatedprotein kinase 2) (NimA-like protein kinase 1) (HSPK 21).									0
PPR1A_28_40	QIRRRRPTPATLV	-0.808739	-0.871221	-0.87138	-0.47038		-0.936529	-0.86032	-0.870578	-0.67661		-0.862035	-0.839852	-0.772216	-0.842654	Q13522	Protein phosphatase 1 regulatory subunit 1A (Protein phosphataseinhibitor 1) (IPP-1) (I-1).									0
RBL2_959_971	DRTSRDSSPVMRS	-0.371045	-0.179501	-0.44102	-0.280269		-0.43896	-0.425776	-0.440392	-0.452811		-0.32053	-0.425018	-0.3569	-0.382512	Q08999	Retinoblastoma-like protein 2 (130 kDa retinoblastoma-associatedprotein) (p130) (PRB2) (RBR-2).									0
YAP1_121_133	QHVRAHSSPASLQ	-1.57949	-1.60014	-1.60422	-1.46117		-1.14033	-1.40201	-1.49634	-1.4102		-1.0373	-1.04243	-1.22727	-1.62489	P46937	65 kDa Yes-associated protein (YAP65).									0
PRKDC_2618_2630	TRTQEGSLSARWP	-0.446454	-0.591315	-0.541335	3.80765		-0.503283	-0.529743	-0.436607	0.802985		-0.486803	-0.458583	-0.354802	-0.505723	P78527	DNA-dependent protein kinase catalytic subunit (DNA-PK catalytic subunit) (DNA-PKcs) (EC=2.7.11.1) (DNPK1) (p460).									0
REL_260_272	KMQLRRPSDQEVS	0.0361299	-0.0179263	-0.0705966	2.52268		-0.113214	-0.0353688	-0.13726	0.647286		-0.107519	-0.00876294	-0.0575777	-0.0132704	Q04864	C-Rel proto-oncogene protein (C-Rel protein).									0
BAD_93_105	FRGRSRSAPPNLW	-0.727583	-0.796078	-0.642384	-0.48757		-0.724938	-0.662404	-0.578229	-0.534614		-0.474128	-0.538082	-0.635399	-0.747319	Q92934	Bcl2 antagonist of cell death (BAD) (Bcl-2-binding component 6) (Bcl-XL/Bcl-2-associated death promoter) (Bcl-2-like 8 protein).									0
PTK6_436_448	ALRERLSSFTSYE	-0.297319	-0.453419	-0.663815	2.28778		-0.626227	-0.314563	-0.347371	0.496698		-0.644443	-0.563755	-0.672394	-0.325066	Q13882	Tyrosine-protein kinase 6 (EC 2.7.10.2) (Breast tumor kinase)(Tyrosine-protein kinase BRK).									0
SRC_413_425	LIEDNEYTARQGA	-0.302989	-0.492008	-0.244085	-0.294042		-0.505906	-0.411336	-0.413883	-0.319172		-0.21359	-0.341059	-0.317984	-0.299657	P12931	Proto-oncogene tyrosine-protein kinase Src (EC 2.7.10.2) (p60-Src) (c-Src) (pp60c-src).									0
CAC1C_1974_1986	ASLGRRASFHLEC	-0.466567	-0.603953	-0.851408	2.50007		-0.833446	-0.586143	-0.611682	0.336969		-0.686987	-0.662411	-0.632292	-0.529874	Q13936	Voltage-dependent L-type calcium channel subunit alpha-1C (Voltage-gated calcium channel subunit alpha Cav1.2) (Calcium channel, L type,alpha-1 polypeptide, isoform 1, cardiac muscle).									0
CSF1R_701_713	NIHLEKKYVRRDS	0.315488	0.205115	0.154818	1.46962		0.417276	0.199362	0.1581	0.690956		0.261072	0.132246	0.418179	0.330126	P07333	Macrophage colony-stimulating factor 1 receptor precursor(EC 2.7.10.1) (CSF-1-R) (Fms proto-oncogene) (c-fms) (CD115 antigen).									0
ADRB2_338_350	ELLCLRRSSLKAY	0.0326049	0.317267	-0.12327	26.3963		-0.191909	0.359599	-0.0491677	10.2283		-0.309253	0.113796	-0.0694979	-0.866165	P07550	Beta-2 adrenergic receptor (Beta-2 adrenoceptor) (Beta-2adrenoreceptor).									0
CDN1A_139_151	GRKRRQTSMTDFY	0.420409	0.2349	-0.544462	0.172653		0.388662	0.150408	0.277786	0.173014		0.202064	0.279072	0.365805	0.478958	P38936	Cyclin-dependent kinase inhibitor 1 (p21) (CDK-interacting protein 1) (Melanoma differentiation-associated protein 6) (MDA-6).									0
ADDB_696_708	GSPSKSPSKKKKK	0.3524	0.142682	0.278746	4.65641		0.245994	0.0971849	0.17231	1.52186		0.125729	0.312343	0.31933	0.243864	P35612	Beta-adducin (Erythrocyte adducin subunit beta)									0
CGHB_109_121	QCALCRRSTTDCG	-0.0521091	-0.0428843	-0.112626	0.258634		-0.161053	-0.104948	-0.0628573	0.0762692		-0.144525	-0.0661676	0.0390084	-0.0504423	P01233	Choriogonadotropin subunit beta precursor (CG-beta) (Chorionicgonadotrophin chain beta).									0
SRC8_CHICK_423_435	KTPSSPVYQDAVS	0.311173	0.0883795	0.168624	0.40942		0.0455128	0.0596166	0.0384219	0.0890342		0.196675	0.114751	0.134173	0.342019	Q01406	Src substrate protein p85 (p80) (Cortactin).									0
ACM5_498_510	CNRTFRKTFKMLL	-0.568278	-0.576417	-0.590892	0.642362		-0.742936	-0.53409	-0.532691	-0.176076		-0.585966	-0.398557	-0.539312	-0.601477	P08912	Muscarinic acetylcholine receptor M5.									0
GPSM2_394_406	PKLGRRHSMENME	0.633001	0.485129	0.504375	2.41533		0.930713	0.359634	0.323315	1.11449		0.662733	0.373077	0.507178	0.586038	P81274	G-protein-signaling modulator 2 (Mosaic protein LGN).									0
KCNA3_461_473	EELRKARSNSTLS	0.00343482	-0.024952	-0.126255	0.29794		0.150775	-0.119873	-0.0993761	0.15309		0.062861	0.23955	0.0533795	-0.0283703	P22001	Potassium voltage-gated channel subfamily A member 3 (Voltage-gatedpotassium channel subunit Kv1.3) (HPCN3) (HGK5) (HuKIII) (HLK3).									0
NOS3_1171_1183	SRIRTQSFSLQER	-0.813538	-0.716553	-0.872326	0.549191		-0.861224	-0.644225	-0.655439	-0.0993663		-0.718381	-0.522337	-0.636954	-0.852921	P29474	Nitric oxide synthase, endothelial (EC=1.14.13.39) (Endothelial NOS) (eNOS) (EC-NOS) (NOS type III) (NOSIII) (Constitutive NOS) (cNOS).									0
RAB1A_187_199	KSNVKIQSTPVKQ	-0.795029	-0.780021	-0.964576	2.46784		-1.02085	-0.814605	-0.847371	0.248121		-0.84473	-0.75292	-0.880762	-0.873095	P62820	Ras-related protein Rab-1A (YPT1-related protein).									0
KPCB_19_31_A25S	RFARKGSLRQKNV	-0.44233	-0.64771	-0.443056	0.548963		-0.431188	-0.352947	-0.505732	0.0967974		-0.281904	-0.293374	-0.38844	-0.4544	P05771	Protein kinase C beta type (EC 2.7.11.13) (PKC-beta) (PKC-B).									0
MPH6_140_152	EDENGDITPIKAK	-0.31572	-0.198952	-0.0874556	1.49356		-0.0864927	-0.021828	-0.065236	0.333349		0.00487644	-0.135103	-0.101895	-0.338353	Q99547	M-phase phosphoprotein 6.									0
BRCA1_1451_1463	EKAVLTSQKSSEY	-0.00960626	-0.0612995	-0.0874875	1.02922		0.389303	-0.235988	-0.121619	0.282293		0.195101	0.000869667	0.0322791	-0.0296864	P38398	Breast cancer type 1 susceptibility protein (RING finger protein 53).									0
DCX_49_61	HFDERDKTSRNMR	-0.283606	-0.347943	-0.443796	-0.210156		-0.292806	-0.339426	-0.353479	-0.357739		-0.229319	-0.372765	-0.254	-0.313592	O43602	Neuronal migration protein doublecortin (Lissencephalin-X) (Lis-X)(Doublin).									0
KCNB1_489_501	KWTKRTLSETSSS	0.783795	0.457098	0.503129	1.60269		0.950198	0.295302	0.261555	0.820141		0.659399	0.489301	0.315294	0.793599	Q14721	Potassium voltage-gated channel subfamily B member 1 (Voltage-gatedpotassium channel subunit Kv2.1) (h-DRK1).									0
MK10_214_226	AGTSFMMTPYVVT	-0.145603	-0.0565212	-0.237803	0.626132		0.0535236	-0.0764523	-0.0977841	0.136373		-0.00730505	-0.0725657	-0.113267	-0.164914	P53779	Mitogen-activated protein kinase 10 (EC 2.7.11.24) (Stress-activated protein kinase JNK3) (c-Jun N-terminal kinase 3) (MAP kinase p49 3F12).									0
NR4A1_344_356	GRRGRLPSKPKQP	-0.618377	-0.66219	-0.546434	0.250751		-0.615599	-0.40217	-0.40517	-0.07732		-0.549741	-0.324607	-0.500052	-0.640971	P22736	Nuclear receptor subfamily 4 group A member 1 (Orphan nuclear receptorHMR) (Early response protein NAK1) (TR3 orphan receptor) (ST-59).									0
GSUB_61_73	KKPRRKDTPALHI	-0.0303342	-0.151698	0.0339708	0.426574		0.110152	-0.0325952	-0.035157	0.114958		-0.0893262	0.0424679	0.0757491	0.163907	O96001	G-substrate.									0
CFTR_730_742	EPLERRLSLVPDS	0.380401	0.141145	0.120299	1.0319		0.283622	0.0393251	0.140381	0.585681		0.249853	0.0990373	0.271173	0.343025	P13569	Cystic fibrosis transmembrane conductance regulator (CFTR) (cAMP-dependent chloride channel) (ATP-binding cassette transporter sub-family C member 7).									0
MYPC3_268_280	LSAFRRTSLAGGG	0.214932	0.213354	0.209219	0.365783		0.394661	0.209867	0.162734	0.297487		0.251359	0.0851149	0.272333	0.21667	Q14896	Myosin-binding protein C, cardiac-type (Cardiac MyBP-C) (C-protein,cardiac muscle isoform).									0
VASP_271_283	LARRRKATQVGEK	0.12096	-0.0576738	0.12445	0.097409		0.224811	-0.100813	-0.0532771	0.300081		0.0958568	0.0634173	0.237487	0.114124	P50552	Vasodilator-stimulated phosphoprotein (VASP).									0
LIPS_944_956	GFHPRRSSQGATQ	2.14551	1.81687	1.34627	37.2008		1.22461	2.10764	1.02053	14.1088		0.912821	1.83212	0.93405	1.50861	Q05469	Hormone-sensitive lipase (HSL) (EC=3.1.1.79).									0
RADI_559_569	RDKYKTLRQIR	45.9278	45.7108	47.0558	45.5535		25.6295	26.3769	46.0733	40.4663		26.7316	27.3312	27.7147	48.7089	P35241	Radixin.									0
RBL2_655_667	GLGRSITSPTTLY	0.268025	0.36468	0.33212	1.75663		0.550928	0.161575	0.128108	0.545463		0.439631	0.25097	0.108256	0.253789	Q08999	Retinoblastoma-like protein 2 (130 kDa retinoblastoma-associatedprotein) (p130) (PRB2) (RBR-2).									0
RAF1_253_265	QRQRSTSTPNVHM	3.3821	2.93579	3.24582	3.96218		3.15022	1.95205	2.378	3.15848		2.62313	2.15437	2.43084	3.45524	P04049	RAF proto-oncogene serine/threonine-protein kinase (EC 2.7.11.1) (Raf-1) (C-RAF) (cRaf).									0
TLE2_246_258	EPPSPATTPCGKV	0.381663	0.236671	0.233822	2.51666		0.165505	0.174001	0.207712	1.05913		0.181339	0.132253	0.108515	0.348548	Q04725	Transducin-like enhancer protein 2 (ESG2).									0
KIF11_919_931	LDIPTGTTPQRKS	0.00545243	-0.296027	-0.215356	13.1089		-0.279922	0.0783053	-0.128928	4.2949		-0.212199	-0.056091	-0.195637	-0.222716	P52732	Kinesin-like protein KIF11 (Kinesin-related motor protein Eg5)(Kinesin-like spindle protein HKSP) (Thyroid receptor-interactingprotein 5) (TRIP-5) (Kinesin-like protein 1).									0
MP2K1_281_293	GDAAETPPRPRTP	-0.161187	-0.128373	-0.137758	8.30485		-0.321219	-0.0251224	-0.0807274	2.36336		-0.227617	-0.0454907	-0.106751	-0.341074	Q02750	Dual specificity mitogen-activated protein kinase kinase 1(EC 2.7.12.2) (MAP kinase kinase 1) (MAPKK 1) (ERK activator kinase 1)(MAPK/ERK kinase 1) (MEK1).									0
CREB1_126_138	EILSRRPSYRKIL	-0.151692	-0.473316	-0.402394	-0.293947		-0.293747	-0.219892	-0.286243	-0.0798815		-0.155996	-0.258811	-0.312795	-0.153886	P16220	cAMP response element-binding protein (CREB).									0
GYS2_1_13	MLRGRSLSVTSLG	-0.639621	-0.803562	-0.76887	7.98445		-0.976736	-0.54486	-0.754785	1.93299		-0.771457	-0.651935	-0.781413	-0.787291	P54840	Glycogen [starch] synthase, liver (EC 2.4.1.11).									0
TAU_524_536	GSRSRTPSLPTPP	0.211295	-0.288145	-0.365462	7.23539		-0.413894	-0.205695	-0.316686	2.12467		-0.30322	-0.196566	-0.257235	-0.0830509	P10636	Microtubule-associated protein tau (Neurofibrillary tangle protein)(Paired helical filament-tau) (PHF-tau).									0
P53_12_24	PPLSQETFSDLWK	-0.19036	-0.15435	-0.160508	-0.115764		-0.128886	-0.185014	-0.223026	-0.171004		-0.322447	-0.162564	-0.222397	-0.199221	P04637	Cellular tumor antigen p53 (Tumor suppressor p53) (Phosphoprotein p53)(Antigen NY-CO-13).									0
RB_242_254	AVIPINGSPRTPR	-0.33174	-0.0324469	-0.095141	0.430643		-0.162313	-0.454829	-0.162016	0.0913792		-0.0912723	-0.167214	-0.129045	-0.371662	P06400	Retinoblastoma-associated protein (PP110) (P105-RB) (RB).									0
pTY3H_64_78	RFIGRRQ(pS)LIEDARK	0.0675011	-0.111463	0.000285093	9.05089		0.0202347	0.0983166	0.0105302	3.37995		0.220065	-0.291547	0.129957	2.40892	P07101	Tyrosine 3-monooxygenase (EC 1.14.16.2) (Tyrosine 3-hydroxylase) (TH).									0
GPR6_349_361	QSKVPFRSRSPSE	0.391258	0.263548	0.245334	4.02679		0.180034	0.299809	0.372326	1.5201		0.215098	0.384734	0.419978	0.28448	P46095	Sphingosine 1-phosphate receptor GPR6 (G-protein coupled receptor 6).									0
PP2AB_297_309	EPHVTRRTPDYFL	-0.439194	-0.56393	-0.634244	1.11387		-0.588447	-0.470056	-0.552874	0.145825		-0.533033	-0.438335	-0.466244	-0.469067	P62714	Serine/threonine-protein phosphatase 2A catalytic subunit beta isoform(EC 3.1.3.16) (PP2A-beta).									0
KCNA2_442_454	PDLKKSRSASTIS	-0.363021	-0.423845	-0.462382	4.18909		-0.409024	-0.238569	-0.428791	1.2832		-0.293533	-0.157584	-0.293421	-0.459648	P16389	Potassium voltage-gated channel subfamily A member 2 (Voltage-gatedpotassium channel subunit Kv1.2) (HBK5) (NGK1) (HUKIV).									0
MARCS_160_172	FKKSFKLSGFSFK	-0.43612	-0.594893	-0.63399	7.8285		-0.772446	-0.411715	-0.56603	1.94547		-0.639821	-0.491038	-0.663258	-0.584383	P29966	Myristoylated alanine-rich C-kinase substrate (MARCKS) (Protein kinaseC substrate, 80 kDa protein, light chain) (PKCSL) (80K-L protein).									0
STK6_283_295	SSRRTTLCGTLDY	-0.390663	-0.338564	-0.371468	2.54743		-0.398992	-0.349041	-0.3383	0.482781		-0.473587	-0.249083	-0.356458	-0.470358	O14965	Serine/threonine-protein kinase 6 (EC 2.7.11.1) (Aurora kinase A)(Aurora-A) (Serine/threonine kinase 15) (Aurora/IPL1-related kinase 1)(Aurora-related kinase 1) (hARK1) (Breast tumor-amplified kinase).									0
ERBB2_679_691	QQKIRKYTMRRLL	-0.546358	-0.503581	-0.681272	8.49488		-0.722335	-0.309679	-0.476378	2.58883		-0.542645	-0.266265	-0.569231	-0.720517	P04626	Receptor tyrosine-protein kinase erbB-2 precursor (EC 2.7.10.1)(p185erbB2) (C-erbB-2) (NEU proto-oncogene) (Tyrosine kinase-type cellsurface receptor HER2) (MLN 19) (CD340 antigen).									0
H32_3_18	RTKQTARKSTGGKAPR	-0.304784	-0.384936	-0.446577	-0.415634		-0.346388	-0.35432	-0.347098	-0.347982		-0.298551	-0.308649	-0.28026	-0.323375	Q71DI3	Histone H3.2 (H3/m) (H3/o).									0
C1R_201_213	ASGYISSLEYPRS	-0.0880173	-0.153846	-0.11157	0.103088		-0.0886181	-0.0076602	-0.11441	-0.081486		-0.0603014	-0.0324279	-0.140309	0.209785	P00736	Complement C1r subcomponent (EC=3.4.21.41)									0
NFKB1_330_342	FVQLRRKSDLETS	1.12283	0.892355	1.04958	3.95122		1.14739	0.93439	0.728553	1.98766		0.725527	0.532621	0.77262	1.11556	P19838	Nuclear factor NF-kappa-B p105 subunit (DNA-binding factor KBF1) (EBP-1) [Contains: Nuclear factor NF-kappa-B p50 subunit].									0
F263_454_466	NPLMRRNSVTPLA	0.066759	0.183787	0.121358	4.6069		0.159548	0.0724884	0.0224598	1.71633		0.145291	0.10037	0.136161	-0.280086	Q16875	6-phosphofructo-2-kinase/fructose-2,6-biphosphatase 3 (6PF-2-K/Fru-2,6-P2ASE brain/placenta-type isozyme) (iPFK-2) (Renal carcinomaantigen NY-REN-56) [Includes: 6-phosphofructo-2-kinase (EC 2.7.1.105);Fructose-2,6-bisphosphatase (EC 3.1.3.46)].									0
ART_025_CXGLRRWSLGGLRRWSL	GLRRWSLGGLRRWSL	-0.261143	-0.203647	-0.446748	1.99684		-0.662846	-0.387722	-0.556276	0.356133		-0.521817	-0.372228	-0.413282	-0.286867	NA	NA									0
KCNA1_438_450	DSDLSRRSSSTMS	-0.302201	-0.511406	-0.448433	1.11199		-0.632062	-0.350603	-0.492582	-0.1407		-0.44926	-0.431092	-0.44937	-0.337915	Q09470	Potassium voltage-gated channel subfamily A member 1 (Voltage-gatedpotassium channel subunit Kv1.1) (HUKI) (HBK1).									0
SCN7A_898_910	KNGCRRGSSLGQI	-0.529046	-0.694842	-0.599688	-0.225329		-0.791806	-0.586036	-0.540171	-0.44423		-0.513171	-0.543859	-0.572541	-0.527023	Q01118	Sodium channel protein type 7 subunit alpha (Sodium channel proteintype VII subunit alpha) (Putative voltage-gated sodium channel subunitalpha Nax) (Sodium channel protein cardiac and skeletal muscle subunitalpha).									0
ACM5_494_506	CYALCNRTFRKTF	-0.0690204	-0.317885	-0.0846459	1.19323		-0.257892	-0.0369625	-0.151403	0.50372		-0.266743	-0.062341	-0.189856	-0.094606	P08912	Muscarinic acetylcholine receptor M5.									0
ANDR_785_797	VRMRHLSQEFGWL	0.633654	-0.15809	-0.0327055	0.846196		0.361974	-0.170429	-0.123705	0.489398		0.252116	0.0229385	0.0637881	-0.0458777	P10275	Androgen receptor (Dihydrotestosterone receptor) (Nuclear receptor subfamily 3 group C member 4).									0
CD27_212_224	HQRRKYRSNKGES	-0.685895	-0.588875	-0.585572	-0.190189		-0.707803	-0.520344	-0.509165	-0.372764		-0.377733	-0.355862	-0.466247	-0.698543	P26842	CD27 antigen precursor (CD27L receptor) (T-cell activation antigenCD27) (T14) (Tumor necrosis factor receptor superfamily member 7).									0
ELK1_356_368	LLPTHTLTPVLLT	0.18234	0.154173	0.130845	0.511731		0.186892	-0.0447757	-0.00177333	0.248464		0.179659	0.112882	0.159938	0.183654	P19419	ETS domain-containing protein Elk-1.									0
PLM_76_88	EEGTFRSSIRRLS	-0.544931	-0.649328	-0.492927	-0.540814		-0.552745	-0.357391	-0.411123	-0.462586		-0.365836	-0.354601	-0.4377	-0.547548	O00168	Phospholemman precursor (FXYD domain-containing ion transportregulator 1).									0
KAP3_107_119	NRFTRRASVCAEA	0.0608213	-0.188383	-0.0116122	0.0872268		-0.08978	-0.197514	-0.180783	-0.0848674		-0.00854541	-0.100806	0.0883898	0.0634717	P31323	cAMP-dependent protein kinase type II-beta regulatory subunit.									0
ANXA1_209_221	AGERRKGTDVNVF	-0.25498	-0.29032	-0.213297	0.0303517		-0.195193	-0.267582	-0.192283	-0.0535243		-0.130481	-0.0624769	-0.190218	-0.261042	P04083	Annexin A1 (Annexin-1) (Annexin I) (Lipocortin I) (Calpactin II)(Chromobindin-9) (p35) (Phospholipase A2 inhibitory protein).									0
CDC2_154_169	GIPIRVYTHEVVTLWY	-0.315929	-0.495545	-0.571519	0.489146		-0.514959	-0.399413	-0.493569	-0.239723		-0.408872	-0.333421	-0.43922	-0.345298	P06493	Cell division control protein 2 homolog (EC 2.7.11.22) (EC 2.7.11.23) (p34 protein kinase) (Cyclin-dependent kinase 1) (CDK1).									0
E1A_ADE05_212_224	AILRRPTSPVSRE	-0.561531	-0.560599	-0.436117	-0.386994		-0.375032	-0.412476	-0.40327	-0.457901		-0.323128	-0.223082	-0.196425	-0.575023	P03255	Early E1A 32 kDa protein.									0
ERF_519_531	GEAGGPLTPRRVS	-0.100896	-0.196006	-0.207179	-0.102214		-0.0653853	-0.109162	-0.176472	-0.0706644		-0.0980933	-0.0903442	-0.143806	-0.124769	P50548	ETS domain-containing transcription factor ERF (Ets2 repressorfactor).									0
STMN2_90_102	AAGERRKSQEAQV	1.29641	0.868603	1.35214	0.59797		1.59936	0.523413	0.798289	1.00135		1.45887	0.915957	1.23398	1.34719	Q93045	Stathmin-2 (Protein SCG10) (Superior cervical ganglion-10 protein).									0
P53_308_323	LPNNTSSSPQPKKKPL	-0.985112	-0.988073	-0.988351	-0.485297		-1.07383	-0.665197	-0.749723	-0.498638		-0.850932	-0.750776	-0.812599	-1.01046	P04637	Cellular tumor antigen p53 (Tumor suppressor p53) (Phosphoprotein p53)(Antigen NY-CO-13).									0
RB_350_362	SFETQRTPRKSNL	-0.401294	-0.147602	-0.466578	25.977		-0.539608	0.088319	-0.385078	8.75279		-0.551805	-0.12869	-0.536235	-0.865162	P06400	Retinoblastoma-associated protein (PP110) (P105-RB) (RB).									0
TOP2A_1463_1475	RRKRKPSTSDDSD	0.498431	0.346919	-0.0373459	25.494		-0.185446	0.548202	0.0178367	10.828		-0.202492	0.24473	-0.0599554	-0.299735	P11388	DNA topoisomerase 2-alpha (EC=5.99.1.3) (DNA topoisomerase II, alpha isozyme).									0
CDN1B_151_163	IRKRPATDDSSTQ	-0.751137	-0.634669	-0.534088	1.02967		-0.603596	-0.531417	-0.647504	-0.139661		-0.590112	-0.56628	-0.647886	-0.798833	P46527	Cyclin-dependent kinase inhibitor 1B (Cyclin-dependent kinase inhibitor p27) (p27Kip1).									0
FOXO3_25_37	QSRPRSCTWPLQR	-0.576562	-0.559754	-0.550434	-0.547925		-0.598211	-0.538369	-0.6671	-0.376626		-0.3251	-0.438876	-0.504175	-0.59659	O43524	Forkhead box protein O3 (Forkhead in rhabdomyosarcoma-like 1) (AF6q21protein).									0
KPCB_626_639	AENFDRFFTRHPPV	-1.20561	-1.2617	-1.2638	-0.900351		-1.31072	-0.955363	-1.09462	-0.975546		-1.10402	-0.927963	-1.16084	-1.25506	P05771-2	Protein kinase C beta type (EC 2.7.11.13) (PKC-beta) (PKC-B).									0
KPB1_1011_1023	QVEFRRLSISAES	-0.181961	-0.439049	-0.394937	19.7606		-0.721226	-0.239329	-0.541358	5.83114		-0.392315	-0.308411	-0.293235	-0.504431	P46020	Phosphorylase b kinase regulatory subunit alpha, skeletal muscleisoform (Phosphorylase kinase alpha M subunit).									0
BCKD_45_57	ERSKTVTSFYNQS	-0.386883	-0.65032	-0.555281	2.12377		-0.631874	-0.475772	-0.63535	0.455854		-0.362881	-0.412289	-0.511777	-0.444694	O14874	[3-methyl-2-oxobutanoate dehydrogenase [lipoamide]] kinase,mitochondrial precursor (EC 2.7.11.4) (Branched-chain alpha-ketoaciddehydrogenase kinase) (BCKDHKIN) (BCKD-kinase).									0
CSK21_355_367	ISSVPTPSPLGPL	-0.255183	-0.319079	-0.448481	1.88594		-0.416893	-0.0900147	-0.3832	0.422003		-0.348223	-0.366734	-0.280604	-0.311563	P68400	Casein kinase II subunit alpha (EC 2.7.11.1) (CK II).									0
MPIP1_172_184	FTQRQNSAPARML	1.22235	0.936309	1.11784	3.1401		1.33708	0.773986	0.94382	1.72786		0.946238	0.738399	0.773604	1.20631	P30304	M-phase inducer phosphatase 1 (EC=3.1.3.48) (Dual specificity phosphatase Cdc25A).									0
MBP_222_234	HFFKNIVTPRTPP	-0.292575	-0.323109	-0.117297	0.751856		-0.271932	-0.221949	-0.151371	0.0849535		-0.165009	-0.215503	-0.247786	-0.306491	P02686	Myelin basic protein (MBP) (Myelin A1 protein) (Myelin membraneencephalitogenic protein).									0
IF4E_203_215	TATKSGSTTKNRF	0.088031	0.101061	0.127814	1.46323		0.253361	0.142939	0.254514	0.417266		0.0474536	0.144583	0.244984	0.0605943	P06730	Eukaryotic translation initiation factor 4E (eIF-4E) (eIF4E) (mRNA cap-binding protein) (eIF-4F 25 kDa subunit).									0
PYGL_8_20	QEKRRQISIRGIV	-0.127273	-0.183426	0.0493676	1.66651		-0.169946	-0.0208054	-0.0270694	0.650176		-0.121446	-0.110649	0.0378392	-0.165951	P06737	Glycogen phosphorylase, liver form (EC 2.4.1.1).									0
DESP_2842_2854	RSGSRRGSFDATG	0.377792	0.163923	0.401551	0.790657		0.596126	0.123125	0.371141	0.49866		0.448075	0.289769	0.381069	0.373127	P15924	Desmoplakin (DP) (250/210 kDa paraneoplastic pemphigus antigen).									0
PDE5A_95_107	GTPTRKISASEFD	-0.211645	-0.381152	0.134762	0.190034		-0.262534	-0.112975	-0.137564	0.0744978		-0.218795	-0.00792484	-0.157805	-0.237191	O76074	cGMP-specific 3',5'-cyclic phosphodiesterase (EC 3.1.4.35) (CGB-PDE)(cGMP-binding cGMP-specific phosphodiesterase).									0
RB_774_786	TRPPTLSPIPHIP	-0.30793	-0.236924	-0.184405	-0.380676		-0.226846	-0.366281	-0.101463	-0.219765		-0.360056	-0.274655	-0.256891	-0.311698	P06400	Retinoblastoma-associated protein (PP110) (P105-RB) (RB).									0
VASP_150_162	EHIERRVSNAGGP	-0.116121	-0.128975	-0.157686	-0.139072		0.09387	-0.0660711	-0.118357	-0.174762		0.0102265	-0.0416829	-0.0658	-0.134096	P50552	Vasodilator-stimulated phosphoprotein (VASP).									0
EPB42_241_253	LLNKRRGSVPILR	-0.767164	-0.754023	-0.830084	-0.442021		-0.823633	-0.717964	-0.711062	-0.559412		-0.737869	-0.632916	-0.595984	-0.821205	P16452	Erythrocyte membrane protein band 4.2 (Erythrocyte protein 4.2)(P4.2).									0
PTN12_32_44	FMRLRRLSTKYRT	-0.0699359	-0.409759	-0.0377629	0.0267149		-0.280438	-0.282665	-0.0989517	-0.115531		-0.300237	-0.151534	-0.0898687	-0.0655043	Q05209	Tyrosine-protein phosphatase non-receptor type 12 (EC 3.1.3.48)(Protein-tyrosine phosphatase G1) (PTPG1) (PTP-PEST).									0
KCNA6_504_516	ANRERRPSYLPTP	-0.210458	-0.407512	-0.437667	-0.200021		-0.622056	-0.34131	-0.396105	-0.26614		-0.278654	-0.209756	-0.341823	-0.203969	P17658	Potassium voltage-gated channel subfamily A member 6 (Voltage-gatedpotassium channel subunit Kv1.6) (HBK2).									0
pVASP_150_164	EHIERRV(pS)NAGGPPA	-0.949735	-0.929079	-0.777325	-0.102104		-0.888475	-0.752109	-0.700496	-0.525508		-0.654	-0.665289	-0.805613	-0.975113	P50552	Vasodilator-stimulated phosphoprotein (VASP).									0
CDK7_163_175	GSPNRAYTHQVVT	-0.326463	-0.35462	-0.387486	1.20492		-0.307949	-0.314121	-0.398354	0.36377		-0.296333	-0.1266	-0.29661	-0.374951	P50613	Cell division protein kinase 7 (EC 2.7.11.22) (EC 2.7.11.23) (CDK-activating kinase) (CAK) (TFIIH basal transcription factor complexkinase subunit) (39 kDa protein kinase) (P39 Mo15) (STK1) (CAK1).									0
ESR1_160_172	GGRERLASTNDKG	-0.277869	-0.207623	-0.31751	0.748452		-0.542556	-0.219345	-0.252834	0.0437683		-0.301313	-0.208137	-0.308283	-0.303863	P03372	Estrogen receptor (ER) (Estradiol receptor) (ER-alpha) (Nuclearreceptor subfamily 3 group A member 1).									0
IKBA_26_38	LDDRHDSGLDSMK	-0.321511	-0.405256	-0.427842	1.06975		-0.416938	-0.391817	-0.290878	0.127405		-0.40233	-0.26537	-0.321555	-0.342644	P25963	NF-kappa-B inhibitor alpha (I-kappa-B-alpha) (IkappaBalpha) (IkB-alpha) (Major histocompatibility complex enhancer-binding protein MAD3).									0
KS6A1_374_386	QLFRGFSFVATGL	-0.845908	-0.695427	-0.618321	0.431621		-0.648804	-0.550223	-0.555882	-0.135644		-0.46233	-0.516664	-0.5917	-0.904091	Q15418	Ribosomal protein S6 kinase alpha-1 (S6K-alpha 1) (EC=2.7.11.1) (90 kDa ribosomal protein S6 kinase 1) (p90-RSK 1) (pp90RSK1) (p90S6K) (Ribosomal S6 kinase 1) (RSK-1) (MAP kinase-activated protein kinase 1a) (MAPKAPK1A).									0
MPIP3_208_220	RSGLYRSPSMPEN	-0.407321	-0.740873	-0.463549	-0.409055		-0.502736	-0.444422	-0.511648	-0.277818		-0.572373	-0.449745	-0.58198	-0.430683	P30307	M-phase inducer phosphatase 3 (EC 3.1.3.48) (Dual specificityphosphatase Cdc25C).									0
PDPK1_27_39	SMVRTQTESSTPP	1.10782	0.722633	0.822755	-0.298011		1.05215	0.46307	0.659427	1.04237		0.787989	0.541244	0.822858	1.13236	O15530	3-phosphoinositide-dependent protein kinase 1 (EC 2.7.11.1) (hPDK1).									0
RB_803_815	NIYISPLKSPYKI	-0.476666	-0.440681	-0.439513	8.00124		-0.660221	-0.366958	-0.581762	2.40587		-0.476843	-0.237803	-0.548776	-0.632724	P06400	Retinoblastoma-associated protein (PP110) (P105-RB) (RB).									0
VASP_232_244	GAKLRKVSKQEEA	-0.290267	-0.29247	-0.216474	0.434587		-0.387184	-0.269592	-0.395603	0.0828946		-0.205273	-0.250008	-0.22881	-0.337695	P50552	Vasodilator-stimulated phosphoprotein (VASP).									0
GBRB2_427_439	SRLRRRASQLKIT	-0.0315136	-0.244471	-0.0716792	0.644342		-0.102236	-0.376538	-0.164361	0.048336		-0.107174	-0.234462	-0.212686	-0.0342629	P47870	Gamma-aminobutyric acid receptor subunit beta-2 precursor (GABA(A)receptor subunit beta-2).									0
TY3H_65_77	FIGRRQSLIEDAR	0.722029	0.290935	0.464879	0.662721		0.610786	0.164094	0.347833	0.610311		0.491181	0.354378	0.409187	0.740805	P07101	Tyrosine 3-monooxygenase (EC 1.14.16.2) (Tyrosine 3-hydroxylase) (TH).									0
