# Supplementary material for: Novel Mechanism for an Old Drug: Phenazopyridine is a Kinase Inhibitor Affecting Autophagy and Cellular Differentiation
Source: Front Pharmacol. 2021 Aug 4;12:664608. doi: 10.3389/fphar.2021.664608 (PMC8371461; doi:10.3389/fphar.2021.664608)
Supplement: Supplementary file 3 [file Table3.XLSX]

## Sheet: Sheet1
Kinase_UniprotName	ID	PepProtein_UniprotID	PepProtein_UniprotName	PepProtein_SeqMatch
A-Raf	PDE5A_95_107	O76074	PDE5A	GTPTRKISASEFD
ABL1	CDK2_8_20	Q00535	CDK5	EKIGEGTYGTVFK
ADCK3	BCKD_45_57	O14874	BCKD	ERSKTVTSFYNQS
ADCK3	DCX_49_61	O43602	DCX	HFDERDKTSRNMR
ADCK3	FOXO3_25_37	O43524	FOXO3	QSRPRSCTWPLQR
ADCK3	FOXO3_25_37	P98177	FOXO4	QSRPRSCTWPLPR
ADCK3	RADI_559_569	P15311	EZRI	RDKYKTLRQIR
ADCK3	RADI_559_569	P26038	MOES	RDKYKTLRQIR
ADCK3	RADI_559_569	P35241	RADI	RDKYKTLRQIR
AKT1	BAD_112_124	Q92934	BAD	RELRRMSDEFVDS
AKT1	BAD_69_81	Q92934	BAD	IRSRHSSYPAGTE
AKT1	BAD_93_105	Q92934	BAD	FRGRSRSAPPNLW
AKT1	BAD_93_105	Q92934	BAD	FRGRSRSAPPNLW
AKT1	CDN1A_139_151	P38936	CDN1A	GRKRRQTSMTDFY
AKT1	CDN1A_139_151	P38936	CDN1A	GRKRRQTSMTDFY
AKT1	CDN1B_151_163	P46527	CDN1B	IRKRPATDDSSTQ
AKT1	CDN1B_151_163	P46527	CDN1B	IRKRPATDDSSTQ
AKT1	CREB1_126_138	P16220	CREB1	EILSRRPSYRKIL
AKT1	CREB1_126_138	P16220	CREB1	EILSRRPSYRKIL
AKT1	ESR1_160_172	P03372	ESR1	GGRERLASTNDKG
AKT1	FOXO3_25_37	O43524	FOXO3	QSRPRSCTWPLQR
AKT1	FOXO3_25_37	O43524	FOXO3	QSRPRSCTWPLQR
AKT1	FOXO3_25_37	P98177	FOXO4	QSRPRSCTWPLPR
AKT1	FRAP_2443_2455	P42345	MTOR	RTRTDSYSAGQSV
AKT1	NOS3_1171_1183	P29474	NOS3	SRIRTQSFSLQER
AKT1	NR4A1_344_356	P22736	NR4A1	GRRGRLPSKPKQP
AKT1	NR4A1_344_356	P22736	NR4A1	GRRGRLPSKPKQP
AKT1	RAF1_253_265	P04049	RAF1	QRQRSTSTPNVHM
AKT1	YAP1_121_133	P46937	YAP1	QHVRAHSSPASLQ
AKT2	ESR1_160_172	P03372	ESR1	GGRERLASTNDKG
AKT2	FOXO3_25_37	P98177	FOXO4	QSRPRSCTWPLPR
ALK	CDK2_8_20	Q8IVH8	M4K3	QRIGSGTYGDVYK
ALK	CDK2_8_20	Q9Y4K4	M4K5	QRVGSGTYGDVYK
ALK	ERBB2_870_882	P04626	ERBB2	LDIDETEYHADGG
ALK	NTRK2_696_708	P04629	NTRK1	GMSRDIYSTDYYR
ALK	NTRK2_696_708	P06213	INSR	GMTRDIYETDYYR
ALK	NTRK2_696_708	P08069	IGF1R	GMTRDIYETDYYR
ALK	NTRK2_696_708	P14616	INSRR	GMTRDVYETDYYR
ALK	NTRK2_696_708	Q12866	MERTK	GLSKKIYSGDYYR
ALK	NTRK2_696_708	Q16620	NTRK2	GMSRDVYSTDYYR
ALK	NTRK2_696_708	Q9UM73	ALK	GMARDIYRASYYR
ALK	NTRK2_696_708	Q9UM73	ALK	GMARDIYRASYYR
ALK	PAXI_24_36	P49023	PAXI	FLSEETPYSYPTG
ALK	PRGR_545_557	P06401	PRGR	LRPDSEASQSPQY
ALK	PTN11_539_551	Q06124	PTN11	SKRKGHEYTNIKY
ALK	STAT3_698_710	P40763	STAT3	DPGSAAPYLKTKF
ALK	TNNT1_2_14	P13805	TNNT1	SDTEEQEYEEEQP
ALK	VGFR1_1046_1058_Y1048F	P17948	VGFR1	DIYKNPDYVRKGD
ALK	VGFR1_1049_1061	P17948	VGFR1	KNPDYVRKGDTRL
ALK	VGFR2_1052_1064	P17948	VGFR1	DIYKNPDYVRKGD
AMPKA1	CFTR_730_742	P13569	CFTR	EPLERRLSLVPDS
AMPKA1	CFTR_761_773	P13569	CFTR	LQARRRQSVLNLM
AMPKA1	F263_454_466	Q16875	F263	NPLMRRNSVTPLA
AMPKA1	H2B1B_27_40	P33778	H2B1B	GKKRKRSRKESYSI
AMPKA1	NOS3_1171_1183	P29474	NOS3	SRIRTQSFSLQER
AMPKA1	P53_12_24	P04637	P53	PPLSQETFSDLWK
AMPKA1	RAF1_253_265	P04049	RAF1	QRQRSTSTPNVHM
AMPKA1	VASP_271_283	P50552	VASP	LARRRKATQVGEK
AMPKA2	IKKB_173_185_C179A	O14920	IKKB	LDQGSLCTSFVGT
AMPKa1 (PRKAA1)	KCNA3_461_473	P22001	KCNA3	EELRKARSNSTLS
ANPa	ANXA1_209_221	P04083	ANXA1	AGERRKGTDVNVF
ANPa	BAD_69_81	Q92934	BAD	IRSRHSSYPAGTE
ANPa	CDC2_154_169	P06493	CDK1	GIPIRVYTHEVVTLWY
ANPa	CDC2_154_169	P24941	CDK2	GVPVRTYTHEVVTLWY
ANPa	CDC2_154_169	Q00526	CDK3	GVPLRTYTHEVVTLWY
ANPa	CDK7_163_175	P50613	CDK7	GSPNRAYTHQVVT
ANPa	DESP_2842_2854	P15924	DESP	RSGSRRGSFDATG
ANPa	DESP_2842_2854	Q15149	PLEC	RAGSRRGSFDATG
ANPa	FIBA_569_581	P02671	FIBA	EFPSRGKSSSYSK
ANPa	FOXO3_25_37	O43524	FOXO3	QSRPRSCTWPLQR
ANPa	FRAP_2443_2455	P42345	MTOR	RTRTDSYSAGQSV
ANPa	GYS2_1_13	P54840	GYS2	MLRGRSLSVTSLG
ANPa	K6PL_766_778	P17858	PFKAL	LEHVTRRTLSMDK
ANPa	KCNA2_442_454	P16389	KCNA2	PDLKKSRSASTIS
ANPa	LMNA_192_204	P02545	LMNA	DAENRLQTMKEEL
ANPa	PDE5A_95_107	O76074	PDE5A	GTPTRKISASEFD
ANPa	PDPK1_27_39	O15530	PDPK1	SMVRTQTESSTPP
ARAF	BAD_112_124	Q92934	BAD	RELRRMSDEFVDS
ARAF	BAD_69_81	Q92934	BAD	IRSRHSSYPAGTE
ARAF	BAD_93_105	Q92934	BAD	FRGRSRSAPPNLW
ASK1	MK10_214_226	P45983	MK08	AGTSFMMTPYVVT
ASK1	MK10_216_228	P45983	MK08	TSFMMTPYVVTRY
ATM	ATM_1972_1984	Q13315	ATM	KRSLAFEEGSQST
ATM	ATM_1972_1984	Q13315	ATM	KRSLAFEEGSQST
ATM	ATM_1972_1984	Q13315	ATM	KRSLAFEEGSQST
ATM	BRCA1_1451_1463	P38398	BRCA1	EKAVLTSQKSSEY
ATM	BRCA1_1451_1463	P38398	BRCA1	EKAVLTSQKSSEY
ATM	CREB1_126_138	P16220	CREB1	EILSRRPSYRKIL
ATM	P53_12_24	P04637	P53	PPLSQETFSDLWK
ATM	P53_12_24	P04637	P53	PPLSQETFSDLWK
ATM	P53_12_24	P04637	P53	PPLSQETFSDLWK
ATR	ANDR_785_797	P10275	ANDR	VRMRHLSQEFGWL
ATR	ATM_1972_1984	Q13315	ATM	KRSLAFEEGSQST
ATR	ATM_1972_1984	Q13315	ATM	KRSLAFEEGSQST
ATR	BRCA1_1451_1463	P38398	BRCA1	EKAVLTSQKSSEY
ATR	BRCA1_1451_1463	P38398	BRCA1	EKAVLTSQKSSEY
ATR	BRCA1_1451_1463	P38398	BRCA1	EKAVLTSQKSSEY
ATR	CDN1B_151_163	P46527	CDN1B	IRKRPATDDSSTQ
ATR	IKKB_686_698	O14920	IKKB	QLMSQPSTASNSL
ATR	KPB1_1011_1023	P46020	KPB1	QVEFRRLSISAES
ATR	LIPS_944_956	Q05469	LIPS	GFHPRRSSQGATQ
ATR	LMNA_192_204	Q92764	KRT35	DAEDWLDTQSEEL
ATR	MPIP1_172_184	P30304	MPIP1	FTQRQNSAPARML
ATR	NOS3_1171_1183	P29474	NOS3	SRIRTQSFSLQER
ATR	P53_12_24	P04637	P53	PPLSQETFSDLWK
ATR	P53_12_24	P04637	P53	PPLSQETFSDLWK
ATR	P53_12_24	P04637	P53	PPLSQETFSDLWK
ATR	PDPK1_27_39	O15530	PDPK1	SMVRTQTESSTPP
ATR	PRKDC_2618_2630	P78527	PRKDC	TRTQEGSLSARWP
ATR	RB_350_362	P06400	RB	SFETQRTPRKSNL
ATR	STMN2_90_102	Q93045	STMN2	AAEERRKSQEAQV
ATR	STMN2_90_102	Q9NZ72	STMN3	AAEERRKTQEAQV
AURKB	CENPA_1_14	P49450	CENPA	MGPRRRSRKPEAPR
Abl	ANXA1_14_26	P04083	ANXA1	IENEEQEYVQTVK
Abl	CBL_693_705	P22681	CBL	EGEEDTEYMTPSS
Abl	CTNB1_79_91	P35222	CTNB1	VADIDGQYAMTRA
Abl	EGFR_1190_1202	P00533	EGFR	STAENAEYLRVAP
Abl	RB_804_816	P06400	RB	IYISPLKSPYKIS
Abl	SRC8_CHICK_492_504	Q14247	SRC8	YPAEDSTYDEYEN
Abl1	CDK2_8_20	Q00526	CDK3	EKIGEGTYGVVYK
Akt1	ADRB2_338_350	P07550	ADRB2	ELLCLRRSSLKAY
Akt1	ANDR_785_797	P10275	ANDR	VRMRHLSQEFGWL
Akt1	BAD_93_105	Q92934	BAD	FRGRSRSAPPNLW
Akt1	CDN1A_139_151	P38936	CDN1A	GRKRRQTSMTDFY
Akt1	CDN1B_151_163	P46527	CDN1B	IRKRPATDDSSTQ
Akt1	ESR1_160_172	P03372	ESR1	GGRERLASTNDKG
Akt1	F263_454_466	Q16875	F263	NPLMRRNSVTPLA
Akt1	FOXO3_25_37	O43524	FOXO3	QSRPRSCTWPLQR
Akt1	FOXO3_25_37	P98177	FOXO4	QSRPRSCTWPLPR
Akt1	FRAP_2443_2455	P42345	MTOR	RTRTDSYSAGQSV
Akt1	H2B1B_27_40	P33778	H2B1B	GKKRKRSRKESYSI
Akt1	NCF1_296_308	P14598	NCF1	RGAPPRRSSIRNA
Akt1	NCF1_321_333	P14598	NCF1	QDAYRRNSVRFLQ
Akt1	NOS3_1171_1183	P29474	NOS3	SRIRTQSFSLQER
Akt1	NR4A1_344_356	P22736	NR4A1	GRRGRLPSKPKQP
Akt1	YAP1_121_133	P46937	YAP1	QHVRAHSSPASLQ
Akt2	ESR1_160_172	P03372	ESR1	GGRERLASTNDKG
Akt2	H32_3_18	P68431	H31	RTKQTARKSTGGKAPR
Akt2	RADI_559_569	P15311	EZRI	RDKYKTLRQIR
Akt2 (PKBb)	KIF2C_105_118_S106G	Q99661	KIF2C	ESLRSRSTRMSTVS
Akt2 (PKBb)	KPB1_1011_1023	P46020	KPB1	QVEFRRLSISAES
Arg (Abl2)	CDK2_8_20	O94921	CDK14	EKLGEGSYATVYK
Arg (Abl2)	CDK2_8_20	P24941	CDK2	EKIGEGTYGVVYK
Arg (Abl2)	CDK2_8_20	Q00526	CDK3	EKIGEGTYGVVYK
Arg (Abl2)	CDK2_8_20	Q00535	CDK5	EKIGEGTYGTVFK
Arg (Abl2)	CDK2_8_20	Q00536	CDK16	DKLGEGTYATVYK
Arg (Abl2)	EFS_246_258	O43281	EFS	GGTDEGIYDVPLL
Arg (Abl2)	ERBB4_1277_1289	Q15303	ERBB4	IVAENPEYLSEFS
Arg (Abl2)	KSYK_518_530	P43405	KSYK	ALRADENYYKAQT
Arg (Abl2)	NTRK2_696_708	P06213	INSR	GMTRDIYETDYYR
Arg (Abl2)	NTRK2_696_708	P08069	IGF1R	GMTRDIYETDYYR
Arg (Abl2)	NTRK2_696_708	P08922	ROS1	GLARDIYKNDYYR
Arg (Abl2)	NTRK2_696_708	P14616	INSRR	GMTRDVYETDYYR
Arg (Abl2)	NTRK2_696_708	P30530	UFO	GLSKKIYNGDYYR
Arg (Abl2)	NTRK2_696_708	Q9UM73	ALK	GMARDIYRASYYR
Arg (Abl2)	PAXI_111_123	P49023	PAXI	VGEEEHVYSFPNK
Arg (Abl2)	PLCG1_764_776	P19174	PLCG1	IGTAEPDYGALYE
Arg (Abl2)	PLCG1_776_788	P19174	PLCG1	EGRNPGFYVEANP
Arg (Abl2)	ZBT16_621_633	Q6AW86	Z324B	LRTHTGERPYECT
Arg (Abl2)	ZBT16_621_633	Q6P2D0	ZFP1	MRTHTGEKPYECT
AurA	CENPA_1_14	P49450	CENPA	MGPRRRSRKPEAPR
AurA	H32_3_18	P68431	H31	RTKQTARKSTGGKAPR
AurA	P53_308_323	P04637	P53	LPNNTSSSPQPKKKPL
AurA	STK6_283_295	O14965	AURKA	SSRRTTLCGTLDY
AurB	CENPA_1_14	P49450	CENPA	MGPRRRSRKPEAPR
AurB	H32_3_18	P68431	H31	RTKQTARKSTGGKAPR
AurB	H32_3_18	P84243	H33	RTKQTARKSTGGKAPR
AurB	KIF2C_105_118_S106G	Q99661	KIF2C	ESLRSRSTRMSTVS
AurB	RB_774_786	P06400	RB	TRPPTLSPIPHIP
AurC	H32_3_18	P68431	H31	RTKQTARKSTGGKAPR
Axl	CALM_93_105	P37235	HPCL1	YDLDGNGYISRSE
Axl	CALM_93_105	P61601	NCALD	YDLDGNGYISKAE
Axl	CD3Z_116_128	P20963	CD3Z	KDKMAEAYSEIGM
Axl	CDK2_8_20	P06493	CDK1	EKIGEGTYGVVYK
Axl	CDK2_8_20	Q13043	STK4	EKLGEGSYGSVYK
Axl	EPHA1_774_786	P21709	EPHA1	LDDFDGTYETQGG
Axl	EPHA2_765_777	P29322	EPHA8	EDDPDAAYTTTGG
Axl	MBP_259_271	P02686	MBP	FGYGGRASDYKSA
Axl	MBP_263_275	P02686	MBP	GRASDYKSAHKGF
Axl	NTRK2_696_708	Q06418	TYRO3	GLSRKIYSGDYYR
Axl	PGFRB_771_783	Q9Y6L7	TLL2	YMEAYDGYDSSAP
Axl	PLCG1_764_776	P19174	PLCG1	IGTAEPDYGALYE
Axl	RON_1353_1365	Q04912	RON	YVQLPATYMNLGP
Axl	TYRO3_679_691	Q06418	TYRO3	KIYSGDYYRQGCA
Axl	VGFR1_1326_1338	P17948	VGFR1	DYNSVVLYSTPPI
Axl	VINC_815_827	P18206	VINC	KSFLDSGYRILGA
Axl	ZAP70_485_497	P43403	ZAP70	ALGADDSYYTARS
BARK1 (GRK2; ADRBK1)	PP2AB_297_309	P62714	PP2AB	EPHVTRRTPDYFL
BARK1 (GRK2; ADRBK1)	PP2AB_297_309	P67775	PP2AA	EPHVTRRTPDYFL
BARK1 (GRK2; ADRBK1)	SRC_413_425	P06239	LCK	LIEDNEYTAREGA
BARK1 (GRK2; ADRBK1)	SRC_413_425	P06241	FYN	LIEDNEYTARQGA
BARK1 (GRK2; ADRBK1)	SRC_413_425	P07947	YES	LIEDNEYTARQGA
BARK1 (GRK2; ADRBK1)	SRC_413_425	P12931	SRC	LIEDNEYTARQGA
BLK	CD79A_181_193	P11912	CD79A	EYEDENLYEGLNL
BRAF	BAD_112_124	Q92934	BAD	RELRRMSDEFVDS
BRAF	BAD_69_81	Q92934	BAD	IRSRHSSYPAGTE
BRAF	BAD_93_105	Q92934	BAD	FRGRSRSAPPNLW
BRK	CDK2_8_20	Q13188	STK3	EKLGEGSYGSVFK
BRK	CRK_214_226	Q969X1	LFG3	GPPPPGGYGQPSV
BRK	EGFR_1165_1177	P00533	EGFR	ISLDNPDYQQDFF
BRK	EPHA4_589_601	P54764	EPHA4	LNQGVRTYVDPFT
BRK	EPHB4_583_595	P54753	EPHB3	IAPGMKVYIDPFT
BRK	EPHB4_583_595	P54760	EPHB4	IGHGTKVYIDPFT
BRK	FAK1_569_581	Q05397	FAK1	RYMEDSTYYKASK
BRK	MET_1227_1239	P08581	MET	RDMYDKEYYSVHN
BRK	MK10_216_228	P45983	MK08	TSFMMTPYVVTRY
BRK	MK10_216_228	P45984	MK09	TNFMMTPYVVTRY
BRK	MK10_216_228	P53779	MK10	TSFMMTPYVVTRY
BRK	MK12_178_190	O15264	MK13	ADAEMTGYVVTRW
BRK	MK12_178_190	P53778	MK12	ADSEMTGYVVTRW
BRK	MK12_178_190	Q15759	MK11	ADEEMTGYVATRW
BRK	MK14_173_185	O15264	MK13	RHADAEMTGYVVT
BRK	MK14_173_185	P53778	MK12	RQADSEMTGYVVT
BRK	MK14_173_185	Q15759	MK11	RQADEEMTGYVAT
BRK	MK14_173_185	Q16539	MK14	RHTDDEMTGYVAT
BRK	NTRK2_696_708	Q08345	DDR1	GMSRNLYAGDYYR
BRK	NTRK2_696_708	Q16288	NTRK3	GMSRDVYSTDYYR
BRK	NTRK2_696_708	Q16832	DDR2	GMSRNLYSGDYYR
BRK	PRGR_786_798	P06401	PRGR	EQRMKESSFYSLC
BRK	RB_804_816	P06400	RB	IYISPLKSPYKIS
BRK	RON_1346_1358	Q04912	RON	SALLGDHYVQLPA
BRK	RON_1353_1365	Q04912	RON	YVQLPATYMNLGP
BRK	ZBT16_621_633	P10072	HKR1	LRTHTGEKPYVCT
BRSK1	MPIP3_208_220	P30307	MPIP3	RSGLYRSPSMPEN
BRSK1 iso2	MPIP3_208_220	P30307	MPIP3	RSGLYRSPSMPEN
BRSK2	MPIP3_208_220	P30307	MPIP3	RSGLYRSPSMPEN
BTK	C1R_199_211	P00736	C1R	TEASGYISSLEYP
BTK	EGFR_908_920	P00533	EGFR	MTFGSKPYDGIPA
BTK	PDPK1_2_14	O15530	PDPK1	ARTTSQLYDAVPI
BTK	PGFRB_1002_1014	P09619	PGFRB	LDTSSVLYTAVQP
BTK	PGFRB_768_780	P09619	PGFRB	SSNYMAPYDNYVP
BTK	PGFRB_771_783	P09619	PGFRB	YMAPYDNYVPSAP
BTK	PGFRB_771_783	Q9Y6L7	TLL2	YMEAYDGYDSSAP
BTK	PLCG1_764_776	P19174	PLCG1	IGTAEPDYGALYE
BTK	PLCG1_776_788	P19174	PLCG1	EGRNPGFYVEANP
BTK	STA5A_687_699	P42229	STA5A	LAKAVDGYVKPQI
BTK	VGFR2_1207_1219_C1208S	P35968	VGFR2	VCDPKFHYDNTAG
Bmx	DYR1A_212_224	Q13627	DYR1A	KHDTEMKYYIVHL
Bmx	NPT2A_501_513	Q06495	NPT2A	AKALGKRTAKYRW
Bmx	RBL2_99_111	Q08999	RBL2	VPTVSKGTVEGNY
CAMK2A	KCC2G_278_289	Q9UQM7	KCC2A	VASCMHRQETVD
CAMK2A	KCC2G_278_289	Q9UQM7	KCC2A	VASCMHRQETVD
CAMK2A	TY3H_65_77	P07101	TY3H	FIGRRQSLIEDAR
CAMK2B	KCC2G_278_289	Q13554	KCC2B	VASMMHRQETVE
CAMK2G	KCC2G_278_289	Q13555	KCC2G	VASMMHRQETVE
CAMK4	CREB1_126_138	P16220	CREB1	EILSRRPSYRKIL
CAMKK1	AKT1_301_313	P31749	AKT1	KDGATMKTFCGTP
CCND2	RB_774_786	P06400	RB	TRPPTLSPIPHIP
CDK1	CDK2_8_20	P06493	CDK1	EKIGEGTYGVVYK
CDK1	CDK7_163_175	P50613	CDK7	GSPNRAYTHQVVT
CDK1	CDK7_163_175	P50613	CDK7	GSPNRAYTHQVVT
CDK1	CSK21_355_367	P68400	CSK21	ISSVPTPSPLGPL
CDK1	CSK21_355_367	P68400	CSK21	ISSVPTPSPLGPL
CDK1	KIF11_919_931	P52732	KIF11	LDIPTGTTPQRKS
CDK1	KIF11_919_931	P52732	KIF11	LDIPTGTTPQRKS
CDK1	LMNB1_16_28	P20700	LMNB1	GGPTTPLSPTRLS
CDK1	LMNB1_16_28	P20700	LMNB1	GGPTTPLSPTRLS
CDK1	MP2K1_281_293	Q02750	MP2K1	GDAAETPPRPRTP
CDK1	MP2K1_281_293	Q02750	MP2K1	GDAAETPPRPRTP
CDK1	MPIP3_208_220	P30307	MPIP3	RSGLYRSPSMPEN
CDK1	MPIP3_208_220	P30307	MPIP3	RSGLYRSPSMPEN
CDK1	P53_308_323	P04637	P53	LPNNTSSSPQPKKKPL
CDK1	RAB1A_187_199	P62820	RAB1A	KSNVKIQSTPVKQ
CDK1	RB_242_254	P06400	RB	AVIPINGSPRTPR
CDK1	RB_242_254	P06400	RB	AVIPINGSPRTPR
CDK1	RB_803_815	P06400	RB	NIYISPLKSPYKI
CDK1	RB_803_815	P06400	RB	NIYISPLKSPYKI
CDK1 (CDC2)	ADDB_696_708	P35611	ADDA	GSPGKSPSKKKKK
CDK1 (CDC2)	KCNA2_442_454	P16389	KCNA2	PDLKKSRSASTIS
CDK1 (CDC2)	P53_308_323	P04637	P53	LPNNTSSSPQPKKKPL
CDK1 (CDC2)	RAB1A_187_199	P62820	RAB1A	KSNVKIQSTPVKQ
CDK1 (CDC2)	RBL2_959_971	Q08999	RBL2	DRTSRDSSPVMRS
CDK10	FIBA_569_581	P02671	FIBA	EFPSRGKSSSYSK
CDK10	IKKB_686_698	O14920	IKKB	QLMSQPSTASNSL
CDK10	NFKB1_330_342	P19838	NFKB1	FVQLRRKSDLETS
CDK10	PDPK1_27_39	O15530	PDPK1	SMVRTQTESSTPP
CDK2	ADDB_696_708	P35611	ADDA	GSPGKSPSKKKKK
CDK2	ADDB_696_708	P35612	ADDB	GSPSKSPSKKKKK
CDK2	ADDB_696_708	Q9UEY8	ADDG	GSPSKSPSKKKKK
CDK2	BRCA1_1451_1463	P38398	BRCA1	EKAVLTSQKSSEY
CDK2	CDC2_154_169	P24941	CDK2	GVPVRTYTHEVVTLWY
CDK2	CDK2_8_20	P24941	CDK2	EKIGEGTYGVVYK
CDK2	CDK7_163_175	P50613	CDK7	GSPNRAYTHQVVT
CDK2	CDK7_163_175	P50613	CDK7	GSPNRAYTHQVVT
CDK2	KIF11_919_931	P52732	KIF11	LDIPTGTTPQRKS
CDK2	LMNB1_16_28	Q03252	LMNB2	GGPATPLSPTRLS
CDK2	MPH6_140_152	Q99547	MPH6	EDENGDITPIKAK
CDK2	MPIP3_208_220	P30307	MPIP3	RSGLYRSPSMPEN
CDK2	MYBB_513_525	P10244	MYBB	DNTPHTPTPFKNA
CDK2	MYBB_513_525	P10244	MYBB	DNTPHTPTPFKNA
CDK2	P53_308_323	P04637	P53	LPNNTSSSPQPKKKPL
CDK2	P53_308_323	P04637	P53	LPNNTSSSPQPKKKPL
CDK2	RBL2_632_644	Q08999	RBL2	DEICIAGSPLTPR
CDK2	RBL2_655_667	Q08999	RBL2	GLGRSITSPTTLY
CDK2	RB_242_254	P06400	RB	AVIPINGSPRTPR
CDK2	RB_350_362	P06400	RB	SFETQRTPRKSNL
CDK2	RB_803_815	P06400	RB	NIYISPLKSPYKI
CDK2	RB_803_815	P06400	RB	NIYISPLKSPYKI
CDK20	CDC2_154_169	P24941	CDK2	GVPVRTYTHEVVTLWY
CDK20	CDC2_154_169	P24941	CDK2	GVPVRTYTHEVVTLWY
CDK3	CDC2_154_169	Q00526	CDK3	GVPLRTYTHEVVTLWY
CDK3	CDK2_8_20	Q00526	CDK3	EKIGEGTYGVVYK
CDK3	RB_242_254	P06400	RB	AVIPINGSPRTPR
CDK3	RB_350_362	P06400	RB	SFETQRTPRKSNL
CDK3	RB_803_815	P06400	RB	NIYISPLKSPYKI
CDK4	RB_242_254	P06400	RB	AVIPINGSPRTPR
CDK4	RB_350_362	P06400	RB	SFETQRTPRKSNL
CDK4	RB_350_362	P06400	RB	SFETQRTPRKSNL
CDK4	RB_774_786	P06400	RB	TRPPTLSPIPHIP
CDK4	RB_774_786	P06400	RB	TRPPTLSPIPHIP
CDK4	RB_803_815	P06400	RB	NIYISPLKSPYKI
CDK4	STK6_283_295	O14965	AURKA	SSRRTTLCGTLDY
CDK5	ADDB_696_708	P35612	ADDB	GSPSKSPSKKKKK
CDK5	MP2K1_281_293	Q02750	MP2K1	GDAAETPPRPRTP
CDK5	MYC_51_63	P01106	MYC	KKFELLPTPPLSP
CDK5	P53_12_24	P04637	P53	PPLSQETFSDLWK
CDK5	P53_308_323	P04637	P53	LPNNTSSSPQPKKKPL
CDK5	RB_803_815	P06400	RB	NIYISPLKSPYKI
CDK5	TAU_524_536	P10636	TAU	GSRSRTPSLPTPP
CDK6	RB_242_254	P06400	RB	AVIPINGSPRTPR
CDK6	RB_774_786	P06400	RB	TRPPTLSPIPHIP
CDK6	RB_803_815	P06400	RB	NIYISPLKSPYKI
CDK7	CDC2_154_169	P06493	CDK1	GIPIRVYTHEVVTLWY
CDK7	CDC2_154_169	P06493	CDK1	GIPIRVYTHEVVTLWY
CDK7	CDC2_154_169	P06493	CDK1	GIPIRVYTHEVVTLWY
CDK7	CDC2_154_169	P24941	CDK2	GVPVRTYTHEVVTLWY
CDK7	CDC2_154_169	P24941	CDK2	GVPVRTYTHEVVTLWY
CDK7	CDC2_154_169	P24941	CDK2	GVPVRTYTHEVVTLWY
CDK7	FOXO3_25_37	O43524	FOXO3	QSRPRSCTWPLQR
CDK7	GPR6_349_361	P46095	GPR6	QSKVPFRSRSPSE
CDK7	TAU_524_536	P10636	TAU	GSRSRTPSLPTPP
CDK9	P53_308_323	P04637	P53	LPNNTSSSPQPKKKPL
CDK9	P53_308_323	P04637	P53	LPNNTSSSPQPKKKPL
CDK9	RB_803_815	P06400	RB	NIYISPLKSPYKI
CDKL1	KAP2_92_104	P13861	KAP2	SRFNRRVSVCAET
CHEK1	MPIP1_172_184	P30304	MPIP1	FTQRQNSAPARML
CHEK1	MPIP3_208_220	P30307	MPIP3	RSGLYRSPSMPEN
CHEK1	MPIP3_208_220	P30307	MPIP3	RSGLYRSPSMPEN
CHEK1	P53_12_24	P04637	P53	PPLSQETFSDLWK
CHEK2	MPIP1_172_184	P30304	MPIP1	FTQRQNSAPARML
CHEK2	MPIP3_208_220	P30307	MPIP3	RSGLYRSPSMPEN
CHK1 (CHEK1)	P53_308_323	P04637	P53	LPNNTSSSPQPKKKPL
CHK2 (CHEK2)	BRCA1_1451_1463	P38398	BRCA1	EKAVLTSQKSSEY
CHK2 (CHEK2)	CAC1C_1974_1986	Q13936	CAC1C	ASLGRRASFHLEC
CHK2 (CHEK2)	FOXO3_25_37	P98177	FOXO4	QSRPRSCTWPLPR
CHK2 (CHEK2)	KCNA2_442_454	P16389	KCNA2	PDLKKSRSASTIS
CHK2 (CHEK2)	RAP1B_172_184	A6NIZ1	RP1BL	PGKARKKSSCQLL
CHK2 (CHEK2)	RAP1B_172_184	P61224	RAP1B	PGKARKKSSCQLL
CHUK	IKKB_173_185_C179A	O14920	IKKB	LDQGSLCTSFVGT
CK1A	CDC2_154_169	Q00535	CDK5	GIPVRCYSAEVVTLWY
CK1A	P53_12_24	P04637	P53	PPLSQETFSDLWK
CK1D	P53_12_24	P04637	P53	PPLSQETFSDLWK
CK1a1 (CSNK1A1)	GYS2_1_13	P54840	GYS2	MLRGRSLSVTSLG
CK1a1 (CSNK1A1)	KCNA2_442_454	P16389	KCNA2	PDLKKSRSASTIS
CK1a1 (CSNK1A1)	KS6A1_374_386	Q15349	KS6A2	HLFRGFSFVASSL
CK1a1 (CSNK1A1)	RAB1A_187_199	P62820	RAB1A	KSNVKIQSTPVKQ
CK1a1 (CSNK1A1)	RB_350_362	P06400	RB	SFETQRTPRKSNL
CK1d1 (CSNK1D)	IKKB_686_698	O14920	IKKB	QLMSQPSTASNSL
CK1d1 (CSNK1D)	P53_12_24	P04637	P53	PPLSQETFSDLWK
CK2A1	C1R_201_213	P00736	C1R	ASGYISSLEYPRS
CK2A1	ESR1_160_172	P03372	ESR1	GGRERLASTNDKG
CK2A1	IKBA_26_38	P25963	IKBA	LDDRHDSGLDSMK
CK2A1	TOP2A_1463_1475	P11388	TOP2A	RRKRKPSTSDDSD
CK2a1 (CSNK2A1)	TOP2A_1463_1475	Q96ST2	IWS1	RHKQKPESDDDSD
CK2a2 (CSNK2A2)	TOP2A_1463_1475	P11388	TOP2A	RRKRKPSTSDDSD
COT (MAP3K8)	IF4E_203_215	A6NMX2	I4E1B	TATKSNSLAKNKF
CSK	41_654_666	P11171	41	LDGENIYIRHSNL
CSK	DYR1A_312_324	Q13627	DYR1A	CQLGQRIYQYIQS
CSK	DYR1A_312_324	Q9Y463	DYR1B	CQLGQRIYQYIQS
CSK	INSR_1348_1360	P06213	INSR	SLGFKRSYEEHIP
CSK	KSYK_518_530	P43405	KSYK	ALRADENYYKAQT
CSK	MBP_259_271	P02686	MBP	FGYGGRASDYKSA
CSK	NTRK2_696_708	Q01973	ROR1	GLSREIYSADYYR
CSK	PP2AB_297_309	P62714	PP2AB	EPHVTRRTPDYFL
CSK	PP2AB_297_309	P67775	PP2AA	EPHVTRRTPDYFL
CSK	PTN11_539_551	Q06124	PTN11	SKRKGHEYTNIKY
CSK	VGFR2_944_956	P35968	VGFR2	RFRQGKDYVGAIP
CSNK1D	CDC2_154_169	Q00535	CDK5	GIPVRCYSAEVVTLWY
CSNK1D	P53_12_24	P04637	P53	PPLSQETFSDLWK
CSNK2A1	C1R_201_213	P00736	C1R	ASGYISSLEYPRS
CSNK2A1	IKBA_26_38	P25963	IKBA	LDDRHDSGLDSMK
CSNK2A1	P53_12_24	P04637	P53	PPLSQETFSDLWK
CSNK2A1	STMN2_90_102	P16949	STMN1	AAEERRKSHEAEV
CSNK2A1	TOP2A_1463_1475	P11388	TOP2A	RRKRKPSTSDDSD
CSNK2B	P53_12_24	P04637	P53	PPLSQETFSDLWK
CTK (MATK)	JAK2_563_577	O60674	JAK2	VRREVGDYGQLHETE
CTK (MATK)	ZAP70_485_497	P43403	ZAP70	ALGADDSYYTARS
CaMK2d	C1R_201_213	P00736	C1R	ASGYISSLEYPRS
CaMK2g	RBL2_959_971	Q08999	RBL2	DRTSRDSSPVMRS
CaMK4	CREB1_126_138	P16220	CREB1	EILSRRPSYRKIL
CaMK4	KCNB1_489_501	Q14721	KCNB1	KWTKRTLSETSSS
Chk1	ADDB_706_718	P35611	ADDA	KKKFRTPSFLKKS
Chk1	ADDB_706_718	P35612	ADDB	KKKFRTPSFLKKS
Chk1	MPIP1_172_184	P30304	MPIP1	FTQRQNSAPARML
Chk1	MPIP3_208_220	P30307	MPIP3	RSGLYRSPSMPEN
Chk1	P53_12_24	P04637	P53	PPLSQETFSDLWK
Chk2	MPIP1_172_184	P30304	MPIP1	FTQRQNSAPARML
Chk2	MPIP3_208_220	P30307	MPIP3	RSGLYRSPSMPEN
Chk2	P53_12_24	P04637	P53	PPLSQETFSDLWK
Cot	CDC2_154_169	P06493	CDK1	GIPIRVYTHEVVTLWY
Cot	CREB1_126_138	P16220	CREB1	EILSRRPSYRKIL
Cot	H2B1B_27_40	P33778	H2B1B	GKKRKRSRKESYSI
Cot	KS6A1_374_386	Q15418	KS6A1	QLFRGFSFVATGL
Cot	RADI_559_569	P15311	EZRI	RDKYKTLRQIR
Cot	RADI_559_569	P26038	MOES	RDKYKTLRQIR
Cot	RADI_559_569	P35241	RADI	RDKYKTLRQIR
DAPK1	P53_12_24	P04637	P53	PPLSQETFSDLWK
DAPK2	FRAP_2443_2455	P42345	MTOR	RTRTDSYSAGQSV
DAPK3	CDN1A_139_151	P38936	CDN1A	GRKRRQTSMTDFY
DAPK3	CDN1A_139_151	P38936	CDN1A	GRKRRQTSMTDFY
DAPK3	P53_12_24	P04637	P53	PPLSQETFSDLWK
DDR1	DDR1_506_518	Q08345	DDR1	LLLSNPAYRLLLA
DNAPK	CDC2_154_169	P24941	CDK2	GVPVRTYTHEVVTLWY
DNAPK	CDK7_163_175	P50613	CDK7	GSPNRAYTHQVVT
DNAPK	H32_3_18	P68431	H31	RTKQTARKSTGGKAPR
DNAPK	H32_3_18	P84243	H33	RTKQTARKSTGGKAPR
DNAPK	H32_3_18	Q16695	H31T	RTKQTARKSTGGKAPR
DNAPK	H32_3_18	Q71DI3	H32	RTKQTARKSTGGKAPR
DNAPK	MK10_214_226	P45983	MK08	AGTSFMMTPYVVT
DNAPK	MK10_214_226	P53779	MK10	AGTSFMMTPYVVT
DNAPK	P53_12_24	P04637	P53	PPLSQETFSDLWK
DRAK1	P53_12_24	P04637	P53	PPLSQETFSDLWK
DYRK1A	P53_12_24	P04637	P53	PPLSQETFSDLWK
DYRK1B	DYR1A_312_324	Q9Y463	DYR1B	CQLGQRIYQYIQS
DYRK3	CREB1_126_138	P16220	CREB1	EILSRRPSYRKIL
EGFR	41_654_666	P11171	41	LDGENIYIRHSNL
EGFR	ANXA1_14_26	P04083	ANXA1	IENEEQEYVQTVK
EGFR	CALM_93_105	P62158	CALM	FDKDGNGYISAAE
EGFR	CBL_693_705	P22681	CBL	EGEEDTEYMTPSS
EGFR	CDK2_8_20	Q8WXR4	MYO3B	ETIGKGTYGKVYK
EGFR	DYR1A_312_324	Q13627	DYR1A	CQLGQRIYQYIQS
EGFR	DYR1A_312_324	Q9Y463	DYR1B	CQLGQRIYQYIQS
EGFR	EGFR_1062_1074	P00533	EGFR	EDSFLQRYSSDPT
EGFR	EGFR_1103_1115	P00533	EGFR	GSVQNPVYHNQPL
EGFR	EGFR_1103_1115	P00533	EGFR	GSVQNPVYHNQPL
EGFR	EGFR_1165_1177	P00533	EGFR	ISLDNPDYQQDFF
EGFR	EGFR_1165_1177	P00533	EGFR	ISLDNPDYQQDFF
EGFR	EGFR_1190_1202	P00533	EGFR	STAENAEYLRVAP
EGFR	EGFR_1190_1202	P00533	EGFR	STAENAEYLRVAP
EGFR	EGFR_862_874	P00533	EGFR	LGAEEKEYHAEGG
EGFR	ERBB2_1241_1253	P04626	ERBB2	PTAENPEYLGLDV
EGFR	MBP_198_210	P02686	MBP	ARTAHYGSLPQKS
EGFR	PLCG1_764_776	P19174	PLCG1	IGTAEPDYGALYE
EGFR	PLCG1_764_776	P19174	PLCG1	IGTAEPDYGALYE
EGFR	PLCG1_764_776	P19174	PLCG1	IGTAEPDYGALYE
EGFR	PLCG1_776_788	P19174	PLCG1	EGRNPGFYVEANP
EGFR	PLCG1_776_788	P19174	PLCG1	EGRNPGFYVEANP
EGFR	PLCG1_776_788	P19174	PLCG1	EGRNPGFYVEANP
EGFR	PP2AB_297_309	P67775	PP2AA	EPHVTRRTPDYFL
EGFR	RASA1_453_465	P20936	RASA1	TVDGKEIYNTIRR
EGFR	RASA1_453_465	P20936	RASA1	TVDGKEIYNTIRR
EGFR	STAT1_694_706	P42224	STAT1	DGPKGTGYIKTEL
EGFR	STAT6_634_646	P42226	STAT6	MGKDGRGYVPATI
EIF2AK2	IKBA_26_38	P25963	IKBA	LDDRHDSGLDSMK
EPHA3	EPHA2_765_777	P29320	EPHA3	EDDPEAAYTTRGG
EPHA3	STAT3_698_710	P40763	STAT3	DPGSAAPYLKTKF
EPHA4	EPHA4_589_601	P54764	EPHA4	LNQGVRTYVDPFT
ERBB2	EGFR_1062_1074	P00533	EGFR	EDSFLQRYSSDPT
ERBB2	ERBB2_1241_1253	P04626	ERBB2	PTAENPEYLGLDV
ERK1	ATF2_47_59	P15336	ATF2	VADQTPTPTRFLK
ERK1	CDC2_154_169	P24941	CDK2	GVPVRTYTHEVVTLWY
ERK1	MBP_222_234	P02686	MBP	HFFKNIVTPRTPP
ERK1	MK01_180_192	P27361	MK03	HTGFLTEYVATRW
ERK1	MP2K1_281_293	Q02750	MP2K1	GDAAETPPRPRTP
ERK1	MYC_51_63	P01106	MYC	KKFELLPTPPLSP
ERK1	P53_12_24	P04637	P53	PPLSQETFSDLWK
ERK1 (MAPK3)	ADDB_696_708	P35611	ADDA	GSPGKSPSKKKKK
ERK1 (MAPK3)	CSK21_355_367	P68400	CSK21	ISSVPTPSPLGPL
ERK1 (MAPK3)	MP2K1_281_293	Q02750	MP2K1	GDAAETPPRPRTP
ERK1 (MAPK3)	MP2K1_287_299	Q02750	MP2K1	PPRPRTPGRPLSS
ERK1 (MAPK3)	MYBB_513_525	P10242	MYB	ESSPRTPTPFKHA
ERK1 (MAPK3)	MYC_51_63	P12524	MYCL	KKFELVPSPPTSP
ERK1 (MAPK3)	PDE5A_95_107	O76074	PDE5A	GTPTRKISASEFD
ERK1 (MAPK3)	TAU_524_536	P10636	TAU	GSRSRTPSLPTPP
ERK1 (MAPK3)	TLE2_246_258	Q04725	TLE2	EPPSPATTPCGKV
ERK1 (MAPK3)	YAP1_121_133	P46937	YAP1	QHVRAHSSPASLQ
ERK1 (MAPK3)	YAP1_121_133	Q9GZV5	WWTR1	QHVRSHSSPASLQ
ERK2	ATF2_47_59	P15336	ATF2	VADQTPTPTRFLK
ERK2	CDC2_154_169	P24941	CDK2	GVPVRTYTHEVVTLWY
ERK2	CSK21_355_367	P68400	CSK21	ISSVPTPSPLGPL
ERK2	ERF_519_531	P50548	ERF	GEAGGPLTPRRVS
ERK2	MBP_222_234	P02686	MBP	HFFKNIVTPRTPP
ERK2	MP2K1_281_293	Q02750	MP2K1	GDAAETPPRPRTP
ERK2	MYC_51_63	P01106	MYC	KKFELLPTPPLSP
ERK2	P53_12_24	P04637	P53	PPLSQETFSDLWK
ERK2 (MAPK1)	CSK21_355_367	P68400	CSK21	ISSVPTPSPLGPL
ERK2 (MAPK1)	ELK1_410_422	P19419	ELK1	ISVDGLSTPVVLS
ERK2 (MAPK1)	ERF_519_531	P50548	ERF	GEAGGPLTPRRVS
ERK2 (MAPK1)	KIF11_919_931	P52732	KIF11	LDIPTGTTPQRKS
ERK2 (MAPK1)	MBP_222_234	P02686	MBP	HFFKNIVTPRTPP
ERK2 (MAPK1)	MYBB_513_525	P10242	MYB	ESSPRTPTPFKHA
ERK2 (MAPK1)	MYBB_513_525	P10244	MYBB	DNTPHTPTPFKNA
ERK2 (MAPK1)	RB_774_786	P06400	RB	TRPPTLSPIPHIP
ERK5 (MAPK7)	ADDB_696_708	P35612	ADDB	GSPSKSPSKKKKK
ERK5 (MAPK7)	F263_454_466	Q16875	F263	NPLMRRNSVTPLA
ERK5 (MAPK7)	MK10_214_226	P45983	MK08	AGTSFMMTPYVVT
ERK5 (MAPK7)	MK10_214_226	P53779	MK10	AGTSFMMTPYVVT
ERK5 (MAPK7)	RB_803_815	P06400	RB	NIYISPLKSPYKI
EphA2	EPHA2_581_593	P29317	EPHA2	QLKPLKTYVDPHT
EphA2	EPHA2_765_777	P29317	EPHA2	EDDPEATYTTSGG
EphA4	EPHA4_589_601	P54764	EPHA4	LNQGVRTYVDPFT
ErbB2	ERBB2_1241_1253	P04626	ERBB2	PTAENPEYLGLDV
ErbB3	CD79A_181_193	Q9UGP8	SEC63	EYQEYNPYEVLNL
ErbB3	EGFR_1190_1202	P00533	EGFR	STAENAEYLRVAP
ErbB3	MK07_211_223	Q13164	MK07	AEHQYFMTEYVAT
ErbB3	NTRK1_489_501	P04629	NTRK1	HIIENPQYFSDAC
ErbB3	PGFRB_768_780	P09619	PGFRB	SSNYMAPYDNYVP
ErbB3	PGFRB_771_783	P09619	PGFRB	YMAPYDNYVPSAP
ErbB3	ZBT16_621_633	Q2M218	ZN630	LRVHTGEKPYECT
ErbB4 (HER4)	CDK2_8_20	P24941	CDK2	EKIGEGTYGVVYK
Etk	FAK1_569_581	Q05397	FAK1	RYMEDSTYYKASK
Etk	FGFR3_641_653	P11362	FGFR1	DIHHIDYYKKTTN
Etk	MET_1227_1239	P08581	MET	RDMYDKEYYSVHN
FAK	ACHD_383_395	Q07001	ACHD	YISKAEEYFLLKS
FAK	CDK2_8_20	Q8WXR4	MYO3B	ETIGKGTYGKVYK
FAK	DYR1A_212_224	Q13627	DYR1A	KHDTEMKYYIVHL
FAK	EGFR_1118_1130	P00533	EGFR	APSRDPHYQDPHS
FAK	EGFR_908_920	P04626	ERBB2	MTFGAKPYDGIPA
FAK	FAK1_569_581	Q05397	FAK1	RYMEDSTYYKASK
FAK	FGFR3_641_653	P22607	FGFR3	DVHNLDYYKKTTN
FAK	K2C8_425_437	P05787	K2C8	SAYGGLTSPGLSY
FAK	RET_1022_1034	P07949	RET	TPSDSLIYDDGLS
FCGR3A	LCK_387_399	P06239	LCK	RLIEDNEYTAREG
FER	FER_707_719	P16591	FER	RQEDGGVYSSSGL
FES	FES_706_718	P07332	FES	REEADGVYAASGG
FGFR1	FGFR1_761_773	P11362	FGFR1	TSNQEYLDLSMPL
FGFR1	FGFR3_641_653	P11362	FGFR1	DIHHIDYYKKTTN
FGFR1	NFKB1_330_342	P19838	NFKB1	FVQLRRKSDLETS
FGFR1	VGFR1_1046_1058_Y1048F	P35968	VGFR2	DIYKDPDYVRKGD
FGFR1	VGFR1_1049_1061	P35916	VGFR3	KDPDYVRKGSARL
FGFR1	VGFR1_1049_1061	P35968	VGFR2	KDPDYVRKGDARL
FGFR1	VGFR1_1162_1174	P17948	VGFR1	VQQDGKDYIPINA
FGFR1	VGFR1_1235_1247	P17948	VGFR1	ATSMFDDYQGDSS
FGFR1	VGFR2_1052_1064	P35968	VGFR2	DIYKDPDYVRKGD
FGFR1	VGFR3_1061_1073	P35916	VGFR3	DIYKDPDYVRKGS
FGFR2	FGFR1_761_773	P21802	FGFR2	TTNEEYLDLSQPL
FGFR3	FGFR3_641_653	P22607	FGFR3	DVHNLDYYKKTTN
FGFR3	FGFR3_641_653	P22607	FGFR3	DVHNLDYYKKTTN
FGFR3	STAT1_694_706	P42224	STAT1	DGPKGTGYIKTEL
FGFR3	STAT1_694_706	P42224	STAT1	DGPKGTGYIKTEL
FGFR3	STAT3_698_710	P40763	STAT3	DPGSAAPYLKTKF
FGFR4	STAT1_694_706	P42224	STAT1	DGPKGTGYIKTEL
FGFR4	STAT3_698_710	P40763	STAT3	DPGSAAPYLKTKF
FLT1	VGFR1_1206_1218	P17948	VGFR1	GSSDDVRYVNAFK
FLT1	VGFR1_1235_1247	P17948	VGFR1	ATSMFDDYQGDSS
FLT1	VGFR1_1326_1338	P17948	VGFR1	DYNSVVLYSTPPI
FYN	CDK2_8_20	Q00535	CDK5	EKIGEGTYGTVFK
FYN	CDK2_8_20	Q00535	CDK5	EKIGEGTYGTVFK
FYN	LCK_387_399	P06241	FYN	RLIEDNEYTARQG
FYN	LCK_387_399	P06241	FYN	RLIEDNEYTARQG
Fer	FER_707_719	P16591	FER	RQEDGGVYSSSGL
Fer	STAT3_698_710	P40763	STAT3	DPGSAAPYLKTKF
Fes	CALM_93_105	O76038	SEGN	YDADSSGFISAAE
Fes	FES_706_718	P07332	FES	REEADGVYAASGG
Fgr	FAK1_569_581	Q05397	FAK1	RYMEDSTYYKASK
Fms (CSF1R)	CDK2_8_20	Q07002	CDK18	DKLGEGTYATVFK
Frk	ACHD_383_395	Q07001	ACHD	YISKAEEYFLLKS
Frk	CDK2_8_20	P0C1S8	WEE2	EKIGVGEFGTVYK
Frk	FAK1_569_581	Q05397	FAK1	RYMEDSTYYKASK
Frk	FAK2_572_584	Q14289	FAK2	RYIEDEDYYKASV
Frk	FES_706_718	P07332	FES	REEADGVYAASGG
Frk	NTRK2_696_708	Q08345	DDR1	GMSRNLYAGDYYR
Frk	PAXI_24_36	P49023	PAXI	FLSEETPYSYPTG
Frk	PGFRB_771_783	Q9Y6L7	TLL2	YMEAYDGYDSSAP
Frk	SRC8_CHICK_492_504	Q14247	SRC8	YPAEDSTYDEYEN
Frk	TEC_512_524	P42680	TEC	RYVLDDQYTSSSG
Frk	TEC_512_524	Q08881	ITK	RFVLDDQYTSSTG
Fyn	CBL_693_705	P22681	CBL	EGEEDTEYMTPSS
Fyn	H32_3_18	P84243	H33	RTKQTARKSTGGKAPR
Fyn	LCK_387_399	P06241	FYN	RLIEDNEYTARQG
Fyn	PECA1_706_718	P16284	PECA1	KKDTETVYSEVRK
Fyn	PTN11_539_551	Q06124	PTN11	SKRKGHEYTNIKY
GRK2	RADI_559_569	P15311	EZRI	RDKYKTLRQIR
GRK2	RADI_559_569	P26038	MOES	RDKYKTLRQIR
GRK2	RADI_559_569	P35241	RADI	RDKYKTLRQIR
GSK3A	MYC_51_63	P01106	MYC	KKFELLPTPPLSP
GSK3B	CREB1_126_138	P16220	CREB1	EILSRRPSYRKIL
GSK3B	CREB1_126_138	P16220	CREB1	EILSRRPSYRKIL
GSK3B	MYC_51_63	P01106	MYC	KKFELLPTPPLSP
GSK3B	MYC_51_63	P12524	MYCL	KKFELVPSPPTSP
GSK3B	TAU_524_536	P10636	TAU	GSRSRTPSLPTPP
GSK3a	FIBA_569_581	P02671	FIBA	EFPSRGKSSSYSK
GSK3a	LMNB1_16_28	P20700	LMNB1	GGPTTPLSPTRLS
GSK3a	MYC_51_63	P12524	MYCL	KKFELVPSPPTSP
GSK3a	RB_774_786	P06400	RB	TRPPTLSPIPHIP
GSK3b	CSK21_355_367	P51825	AFF1	IASTGTPSPLSPM
HCK	LCK_387_399	P08631	HCK	RVIEDNEYTAREG
HCK	PLCG1_1246_1258	P19174	PLCG1	EGSFESRYQQPFE
HCK	PLCG1_764_776	P19174	PLCG1	IGTAEPDYGALYE
HCK	PLCG1_776_788	P19174	PLCG1	EGRNPGFYVEANP
HCK	STAT3_698_710	P40763	STAT3	DPGSAAPYLKTKF
HER2	CDK2_8_20	P06493	CDK1	EKIGEGTYGVVYK
HER2	ERBB2_1241_1253	P04626	ERBB2	PTAENPEYLGLDV
HER2	ERBB2_870_882	P04626	ERBB2	LDIDETEYHADGG
HIPK1 (BE180036)	ATF2_47_59	P15336	ATF2	VADQTPTPTRFLK
HIPK1 (BE180036)	ATF2_47_59	P17544	ATF7	IADQTPTPTRFLK
HIPK1 (BE180036)	GSUB_61_73	O96001	PPR17	KKPRRKDTPALHI
HIPK1 (BE180036)	RBL2_655_667	Q08999	RBL2	GLGRSITSPTTLY
HIPK4 (BG105231)	IF4E_203_215	P06730	IF4E	TATKSGSTTKNRF
HIPK4 (BG105231)	RAF1_253_265	P10398	ARAF	QRIRSTSTPNVHM
Haspin	H32_3_18	P68431	H31	RTKQTARKSTGGKAPR
Hck	KIF11_919_931	P52732	KIF11	LDIPTGTTPQRKS
Hck	LCK_387_399	P06239	LCK	RLIEDNEYTAREG
Hck	LCK_387_399	P06241	FYN	RLIEDNEYTARQG
Hck	LCK_387_399	P07947	YES	RLIEDNEYTARQG
Hck	LCK_387_399	P07948	LYN	RVIEDNEYTAREG
Hck	LCK_387_399	P08631	HCK	RVIEDNEYTAREG
Hck	LCK_387_399	P08631	HCK	RVIEDNEYTAREG
Hck	LCK_387_399	P12931	SRC	RLIEDNEYTARQG
IGF1R	INSR_992_1004	P08069	IGF1R	YASVNPEYFSAAD
IGF1R	NTRK2_696_708	P08069	IGF1R	GMTRDIYETDYYR
IGF1R	NTRK2_696_708	P08069	IGF1R	GMTRDIYETDYYR
IGF1R	PDPK1_369_381	O15530	PDPK1	DEDCYGNYDNLLS
IKBKB	IKBA_26_38	P25963	IKBA	LDDRHDSGLDSMK
IKBKB	IKBA_26_38	P25963	IKBA	LDDRHDSGLDSMK
IKBKB	IKKB_173_185_C179A	O14920	IKKB	LDQGSLCTSFVGT
IKBKB	IKKB_686_698	O14920	IKKB	QLMSQPSTASNSL
IKBKE	IKBA_26_38	P25963	IKBA	LDDRHDSGLDSMK
IKBKG	IKBA_26_38	P25963	IKBA	LDDRHDSGLDSMK
IKKA	IKBA_26_38	P25963	IKBA	LDDRHDSGLDSMK
IKKB	IKBA_26_38	P25963	IKBA	LDDRHDSGLDSMK
IKKE	ESR1_160_172	P03372	ESR1	GGRERLASTNDKG
IKKE	IKBA_26_38	P25963	IKBA	LDDRHDSGLDSMK
IKKa (CHUK)	IF4E_203_215	A6NMX2	I4E1B	TATKSNSLAKNKF
IKKa (CHUK)	IF4E_203_215	P06730	IF4E	TATKSGSTTKNRF
IKKb (IKBKINASE)	FOXO3_25_37	P98177	FOXO4	QSRPRSCTWPLPR
IKKb (IKBKINASE)	IF4E_203_215	P06730	IF4E	TATKSGSTTKNRF
IKKe	ATM_1972_1984	Q13315	ATM	KRSLAFEEGSQST
IKKe	IF4E_203_215	A6NMX2	I4E1B	TATKSNSLAKNKF
IKKe	IF4E_203_215	P06730	IF4E	TATKSGSTTKNRF
IKKe	IKBA_26_38	P25963	IKBA	LDDRHDSGLDSMK
IKKe	IKKB_173_185_C179A	O14920	IKKB	LDQGSLCTSFVGT
IKKe	KCNA1_438_450	Q09470	KCNA1	DSDLSRRSSSTMS
IKKe	KCNA3_461_473	P22001	KCNA3	EELRKARSNSTLS
IKKe	KCNB1_489_501	Q14721	KCNB1	KWTKRTLSETSSS
IKKe	RBL2_655_667	Q08999	RBL2	GLGRSITSPTTLY
IKKe	RS6_228_240	P62753	RS6	IAKRRRLSSLRAS
IKKe	TOP2A_1463_1475	P11388	TOP2A	RRKRKPSTSDDSD
INSR	CALM_93_105	P62158	CALM	FDKDGNGYISAAE
INSR	EGFR_862_874	P00533	EGFR	LGAEEKEYHAEGG
INSR	EPHA2_765_777	P29317	EPHA2	EDDPEATYTTSGG
INSR	EPHA2_765_777	P29320	EPHA3	EDDPEAAYTTRGG
INSR	EPHA2_765_777	P54756	EPHA5	EDDPEAAYTTRGG
INSR	EPHA2_765_777	P54764	EPHA4	EDDPEAAYTTRGG
INSR	EPHA2_765_777	Q15375	EPHA7	EDDPEAVYTTTGG
INSR	FAK1_569_581	Q05397	FAK1	RYMEDSTYYKASK
INSR	INSR_1348_1360	P06213	INSR	SLGFKRSYEEHIP
INSR	INSR_992_1004	P06213	INSR	YASSNPEYLSASD
INSR	NTRK2_696_708	P06213	INSR	GMTRDIYETDYYR
INSR	P85A_600_612	P27986	P85A	NENTEDQYSLVED
INSR	PECA1_706_718	P16284	PECA1	KKDTETVYSEVRK
IRAK1	IKBA_26_38	P25963	IKBA	LDDRHDSGLDSMK
ITK	NTRK2_696_708	P29376	LTK	GMARDIYRASYYR
ITK	PLCG1_776_788	P19174	PLCG1	EGRNPGFYVEANP
ITK	PTN11_539_551	Q06124	PTN11	SKRKGHEYTNIKY
InsR	CBL_693_705	P22681	CBL	EGEEDTEYMTPSS
InsR	INSR_1348_1360	P06213	INSR	SLGFKRSYEEHIP
InsR	INSR_992_1004	P06213	INSR	YASSNPEYLSASD
InsR	NTRK2_696_708	P06213	INSR	GMTRDIYETDYYR
InsR	P85A_600_612	P27986	P85A	NENTEDQYSLVED
InsR	PP2AB_297_309	P67775	PP2AA	EPHVTRRTPDYFL
JAK1	STA5A_687_699	P42229	STA5A	LAKAVDGYVKPQI
JAK1	STAT1_694_706	P42224	STAT1	DGPKGTGYIKTEL
JAK1	STAT1_694_706	P42224	STAT1	DGPKGTGYIKTEL
JAK1	STAT3_698_710	P40763	STAT3	DPGSAAPYLKTKF
JAK2	EGFR_1062_1074	P00533	EGFR	EDSFLQRYSSDPT
JAK2	EPOR_361_373	P19235	EPOR	SEHAQDTYLVLDK
JAK2	EPOR_419_431	P19235	EPOR	ASAASFEYTILDP
JAK2	JAK2_563_577	O60674	JAK2	VRREVGDYGQLHETE
JAK2	JAK2_563_577	O60674	JAK2	VRREVGDYGQLHETE
JAK2	MK01_180_192	P27361	MK03	HTGFLTEYVATRW
JAK2	MK01_180_192	P27361	MK03	HTGFLTEYVATRW
JAK2	MK01_180_192	P28482	MK01	HTGFLTEYVATRW
JAK2	MK01_180_192	P28482	MK01	HTGFLTEYVATRW
JAK2	PTN11_539_551	Q06124	PTN11	SKRKGHEYTNIKY
JAK2	RAF1_332_344	P04049	RAF1	PRGQRDSSYYWEI
JAK2	STA5A_687_699	P42229	STA5A	LAKAVDGYVKPQI
JAK2	STA5A_687_699	P42229	STA5A	LAKAVDGYVKPQI
JAK2	STA5A_687_699	P42229	STA5A	LAKAVDGYVKPQI
JAK2	STAT1_694_706	P42224	STAT1	DGPKGTGYIKTEL
JAK2	STAT1_694_706	P42224	STAT1	DGPKGTGYIKTEL
JAK2	STAT3_698_710	P40763	STAT3	DPGSAAPYLKTKF
JAK2	STAT3_698_710	P40763	STAT3	DPGSAAPYLKTKF
JAK2	STAT3_698_710	P40763	STAT3	DPGSAAPYLKTKF
JAK2_d2	STAT3_698_710	P40763	STAT3	DPGSAAPYLKTKF
JAK3	JAK1_1015_1027	P23458	JAK1	AIETDKEYYTVKD
JAK3	JAK1_1015_1027	P23458	JAK1	AIETDKEYYTVKD
JAK3	STA5A_687_699	P42229	STA5A	LAKAVDGYVKPQI
JAK3	STAT1_694_706	P42224	STAT1	DGPKGTGYIKTEL
JNK1	ATF2_47_59	P15336	ATF2	VADQTPTPTRFLK
JNK1	MYC_51_63	P01106	MYC	KKFELLPTPPLSP
JNK1	P53_12_24	P04637	P53	PPLSQETFSDLWK
JNK1 (MAPK8)	ACM1_444_456	P11229	ACM1	KIPKRPGSVHRTP
JNK1 (MAPK8)	ADDB_706_718	P35611	ADDA	KKKFRTPSFLKKS
JNK1 (MAPK8)	ADDB_706_718	P35612	ADDB	KKKFRTPSFLKKS
JNK1 (MAPK8)	AKT1_301_313	P31749	AKT1	KDGATMKTFCGTP
JNK1 (MAPK8)	ATF2_47_59	P15336	ATF2	VADQTPTPTRFLK
JNK1 (MAPK8)	ATF2_47_59	P17544	ATF7	IADQTPTPTRFLK
JNK1 (MAPK8)	CD27_212_224	P26842	CD27	HQRRKYRSNKGES
JNK1 (MAPK8)	CDK7_163_175	P50613	CDK7	GSPNRAYTHQVVT
JNK1 (MAPK8)	CSK21_355_367	P51825	AFF1	IASTGTPSPLSPM
JNK1 (MAPK8)	ELK1_356_368	P19419	ELK1	LLPTHTLTPVLLT
JNK1 (MAPK8)	ELK1_410_422	P19419	ELK1	ISVDGLSTPVVLS
JNK1 (MAPK8)	KAPCG_192_206	P17612	KAPCA	VKGRTWTLCGTPEYL
JNK1 (MAPK8)	KAPCG_192_206	P22612	KAPCG	VKGRTWTLCGTPEYL
JNK1 (MAPK8)	KAPCG_192_206	P22694	KAPCB	VKGRTWTLCGTPEYL
JNK1 (MAPK8)	KCNA1_438_450	Q09470	KCNA1	DSDLSRRSSSTMS
JNK1 (MAPK8)	KCNA2_442_454	P16389	KCNA2	PDLKKSRSASTIS
JNK1 (MAPK8)	KCNA6_504_516	P17658	KCNA6	ANRERRPSYLPTP
JNK1 (MAPK8)	KIF2C_105_118_S106G	Q99661	KIF2C	ESLRSRSTRMSTVS
JNK1 (MAPK8)	LMNB1_16_28	P20700	LMNB1	GGPTTPLSPTRLS
JNK1 (MAPK8)	LMNB1_16_28	Q03252	LMNB2	GGPATPLSPTRLS
JNK1 (MAPK8)	MBP_222_234	P02686	MBP	HFFKNIVTPRTPP
JNK1 (MAPK8)	MP2K1_281_293	Q02750	MP2K1	GDAAETPPRPRTP
JNK1 (MAPK8)	MPIP3_208_220	P30307	MPIP3	RSGLYRSPSMPEN
JNK1 (MAPK8)	MYC_51_63	P01106	MYC	KKFELLPTPPLSP
JNK1 (MAPK8)	MYC_51_63	P04198	MYCN	KKFELLPTPPLSP
JNK1 (MAPK8)	NEK2_172_184	P51955	NEK2	FAKTFVGTPYYMS
JNK1 (MAPK8)	NR4A1_344_356	P43354	NR4A2	GRRGRLPSKPKSP
JNK1 (MAPK8)	NR4A1_344_356	Q92570	NR4A3	GRRGRLPSKPKSP
JNK1 (MAPK8)	PP2AB_297_309	P62714	PP2AB	EPHVTRRTPDYFL
JNK1 (MAPK8)	PP2AB_297_309	P67775	PP2AA	EPHVTRRTPDYFL
JNK1 (MAPK8)	RAF1_253_265	P04049	RAF1	QRQRSTSTPNVHM
JNK1 (MAPK8)	RAF1_253_265	P10398	ARAF	QRIRSTSTPNVHM
JNK1 (MAPK8)	RBL2_655_667	Q08999	RBL2	GLGRSITSPTTLY
JNK1 (MAPK8)	RB_803_815	P06400	RB	NIYISPLKSPYKI
JNK1 (MAPK8)	TLE2_246_258	Q04725	TLE2	EPPSPATTPCGKV
JNK1 (MAPK8)	YAP1_121_133	P46937	YAP1	QHVRAHSSPASLQ
JNK1 (MAPK8)	YAP1_121_133	Q9GZV5	WWTR1	QHVRSHSSPASLQ
JNK2	ATF2_47_59	P15336	ATF2	VADQTPTPTRFLK
JNK2	MYC_51_63	P01106	MYC	KKFELLPTPPLSP
JNK2	P53_12_24	P04637	P53	PPLSQETFSDLWK
JNK2 (MAPK9)	COF1_17_29	P23528	COF1	DMKVRKSSTPEEV
JNK2 (MAPK9)	COF1_17_29	P60981	DEST	DMKVRKCSTPEEI
JNK2 (MAPK9)	MP2K1_287_299	Q02750	MP2K1	PPRPRTPGRPLSS
JNK2 (MAPK9)	P53_308_323	P04637	P53	LPNNTSSSPQPKKKPL
JNK3	MYC_51_63	P01106	MYC	KKFELLPTPPLSP
KDR	VGFR1_1040_1052	P35968	VGFR2	DFGLARDIYKDPD
KDR	VGFR1_1046_1058_Y1048F	P35968	VGFR2	DIYKDPDYVRKGD
KDR	VGFR2_944_956	P35968	VGFR2	RFRQGKDYVGAIP
KDR	VGFR2_989_1001	P35968	VGFR2	EEAPEDLYKDFLT
KIT	PTN11_539_551	Q06124	PTN11	SKRKGHEYTNIKY
KIT	STAT1_694_706	P42224	STAT1	DGPKGTGYIKTEL
Kit	NTRK2_696_708	Q12866	MERTK	GLSKKIYSGDYYR
Kit	VGFR1_1326_1338	P17948	VGFR1	DYNSVVLYSTPPI
LATS1	YAP1_121_133	P46937	YAP1	QHVRAHSSPASLQ
LATS1	YAP1_121_133	P46937	YAP1	QHVRAHSSPASLQ
LATS1	YAP1_121_133	Q9GZV5	WWTR1	QHVRSHSSPASLQ
LATS2	YAP1_121_133	P46937	YAP1	QHVRAHSSPASLQ
LATS2	YAP1_121_133	P46937	YAP1	QHVRAHSSPASLQ
LATS2	YAP1_121_133	Q9GZV5	WWTR1	QHVRSHSSPASLQ
LCK	LAT_194_206	O43561	LAT	MESIDDYVNVPES
LCK	LAT_249_261	O43561	LAT	EEGAPDYENLQEL
LCK	LCK_387_399	P06239	LCK	RLIEDNEYTAREG
LCK	LCK_387_399	P06239	LCK	RLIEDNEYTAREG
LCK	RASA1_453_465	P20936	RASA1	TVDGKEIYNTIRR
LCK	STAT1_694_706	P42224	STAT1	DGPKGTGYIKTEL
LCK	TEC_512_524	Q08881	ITK	RFVLDDQYTSSTG
LCK	ZAP70_485_497	P43403	ZAP70	ALGADDSYYTARS
LCK	ZAP70_485_497	P43403	ZAP70	ALGADDSYYTARS
LKB1	P53_12_24	P04637	P53	PPLSQETFSDLWK
LKB1 (STK11)	MK10_214_226	P45983	MK08	AGTSFMMTPYVVT
LKB1 (STK11)	MK10_214_226	P53779	MK10	AGTSFMMTPYVVT
LOK	RADI_559_569	P15311	EZRI	RDKYKTLRQIR
LOK	RADI_559_569	P26038	MOES	RDKYKTLRQIR
LOK	RADI_559_569	P35241	RADI	RDKYKTLRQIR
LRRK2	K6PL_766_778	P17858	PFKAL	LEHVTRRTLSMDK
LRRK2	KPCB_626_639	P17252	KPCA	AENFDKFFTRGQPV
LRRK2	RADI_559_569	P15311	EZRI	RDKYKTLRQIR
LRRK2	RADI_559_569	P26038	MOES	RDKYKTLRQIR
LRRK2	RADI_559_569	P35241	RADI	RDKYKTLRQIR
LRRK2	VIGLN_289_301	Q00341	VIGLN	EEKKKKTTTIAVE
LYN	CD79A_181_193	P11912	CD79A	EYEDENLYEGLNL
LYN	CDK2_8_20	P06493	CDK1	EKIGEGTYGVVYK
LYN	LCK_387_399	P07948	LYN	RVIEDNEYTAREG
LYN	PLCG1_764_776	P19174	PLCG1	IGTAEPDYGALYE
LYN	PLCG1_776_788	P19174	PLCG1	EGRNPGFYVEANP
Lck	CBL_693_705	P22681	CBL	EGEEDTEYMTPSS
Lck	LCK_387_399	P06239	LCK	RLIEDNEYTAREG
Lck	MK01_180_192	P27361	MK03	HTGFLTEYVATRW
Lck	PECA1_706_718	P16284	PECA1	KKDTETVYSEVRK
Lck	PP2AB_297_309	P67775	PP2AA	EPHVTRRTPDYFL
Lck	STA5A_687_699	P42229	STA5A	LAKAVDGYVKPQI
Lck	TEC_512_524	Q08881	ITK	RFVLDDQYTSSTG
Lck	ZAP70_485_497	P43403	ZAP70	ALGADDSYYTARS
Lmr2	CFTR_730_742	P13569	CFTR	EPLERRLSLVPDS
Lyn	STA5A_687_699	P42229	STA5A	LAKAVDGYVKPQI
MAP2K1	MK01_180_192	P27361	MK03	HTGFLTEYVATRW
MAP2K1	MK01_180_192	P28482	MK01	HTGFLTEYVATRW
MAP2K2	MK01_180_192	P27361	MK03	HTGFLTEYVATRW
MAP2K4	MK10_214_226	P53779	MK10	AGTSFMMTPYVVT
MAP2K4	MK10_216_228	P45983	MK08	TSFMMTPYVVTRY
MAP2K4	MK10_216_228	P45984	MK09	TNFMMTPYVVTRY
MAP2K4	MK10_216_228	P53779	MK10	TSFMMTPYVVTRY
MAP2K4	MK12_178_190	P53778	MK12	ADSEMTGYVVTRW
MAP2K6	MK12_178_190	O15264	MK13	ADAEMTGYVVTRW
MAP2K6	MK12_178_190	P53778	MK12	ADSEMTGYVVTRW
MAP2K6	MK12_178_190	Q15759	MK11	ADEEMTGYVATRW
MAP2K7	MK10_214_226	P45983	MK08	AGTSFMMTPYVVT
MAP2K7	MK10_216_228	P45984	MK09	TNFMMTPYVVTRY
MAP3K1	IKKB_173_185_C179A	O14920	IKKB	LDQGSLCTSFVGT
MAP3K14	IKKB_173_185_C179A	O14920	IKKB	LDQGSLCTSFVGT
MAP3K7	IKKB_173_185_C179A	O14920	IKKB	LDQGSLCTSFVGT
MAP3K7	IKKB_173_185_C179A	O14920	IKKB	LDQGSLCTSFVGT
MAPK1	ERF_519_531	P50548	ERF	GEAGGPLTPRRVS
MAPK1	KS6A1_374_386	Q15349	KS6A2	HLFRGFSFVASSL
MAPK1	KS6A1_374_386	Q15418	KS6A1	QLFRGFSFVATGL
MAPK1	MBP_222_234	P02686	MBP	HFFKNIVTPRTPP
MAPK1	MK01_180_192	P28482	MK01	HTGFLTEYVATRW
MAPK1	MK01_180_192	P28482	MK01	HTGFLTEYVATRW
MAPK1	MP2K1_281_293	Q02750	MP2K1	GDAAETPPRPRTP
MAPK1	P53_12_24	P04637	P53	PPLSQETFSDLWK
MAPK14	ATF2_47_59	P15336	ATF2	VADQTPTPTRFLK
MAPK14	MPIP3_208_220	P30307	MPIP3	RSGLYRSPSMPEN
MAPK3	MK01_180_192	P27361	MK03	HTGFLTEYVATRW
MAPK9	ATF2_47_59	P15336	ATF2	VADQTPTPTRFLK
MAPKAPK2	CREB1_126_138	P16220	CREB1	EILSRRPSYRKIL
MAPKAPK2	CREB1_126_138	P16220	CREB1	EILSRRPSYRKIL
MAPKAPK2	CREB1_126_138	P16220	CREB1	EILSRRPSYRKIL
MAPKAPK2	H32_3_18	P68431	H31	RTKQTARKSTGGKAPR
MAPKAPK2	H32_3_18	P84243	H33	RTKQTARKSTGGKAPR
MAPKAPK2	H32_3_18	Q16695	H31T	RTKQTARKSTGGKAPR
MAPKAPK2	H32_3_18	Q6NXT2	H3C	RTKQTARKSTGGKAPR
MAPKAPK2	H32_3_18	Q71DI3	H32	RTKQTARKSTGGKAPR
MAPKAPK2	KCNB1_489_501	Q14721	KCNB1	KWTKRTLSETSSS
MAPKAPK2	KS6A1_374_386	Q15349	KS6A2	HLFRGFSFVASSL
MAPKAPK2	MPIP3_208_220	P30307	MPIP3	RSGLYRSPSMPEN
MAPKAPK2	MPIP3_208_220	P30307	MPIP3	RSGLYRSPSMPEN
MAPKAPK2	P53_12_24	P04637	P53	PPLSQETFSDLWK
MAPKAPK2	PTN12_32_44	Q05209	PTN12	FMRLRRLSTKYRT
MAPKAPK2	RAF1_253_265	P10398	ARAF	QRIRSTSTPNVHM
MAPKAPK2	TOP2A_1463_1475	Q8WXX7	AUTS2	RRKRRESTSAEED
MAPKAPK2	TY3H_65_77	P07101	TY3H	FIGRRQSLIEDAR
MAPKAPK3	BCKD_45_57	O14874	BCKD	ERSKTVTSFYNQS
MAPKAPK3	CFTR_730_742	P13569	CFTR	EPLERRLSLVPDS
MAPKAPK3	CGHB_109_121	A6NKQ9	CGB1	QCALCRRSTTDCG
MAPKAPK3	CGHB_109_121	P01233	CGHB	QCALCRRSTTDCG
MAPKAPK3	CGHB_109_121	Q6NT52	CGB2	QCALCRRSTTDCG
MAPKAPK3	F263_454_466	Q16875	F263	NPLMRRNSVTPLA
MAPKAPK3	KCC2G_278_289	Q13554	KCC2B	VASMMHRQETVE
MAPKAPK3	KCC2G_278_289	Q13555	KCC2G	VASMMHRQETVE
MAPKAPK3	KCC2G_278_289	Q13557	KCC2D	VASMMHRQETVD
MAPKAPK3	KCC2G_278_289	Q9UQM7	KCC2A	VASCMHRQETVD
MAPKAPK3	KCNA1_438_450	Q09470	KCNA1	DSDLSRRSSSTMS
MAPKAPK3	KCNA3_461_473	P22001	KCNA3	EELRKARSNSTLS
MAPKAPK3	KIF2C_105_118_S106G	Q99661	KIF2C	ESLRSRSTRMSTVS
MAPKAPK3	MPIP1_172_184	P30304	MPIP1	FTQRQNSAPARML
MAPKAPK3	RAF1_253_265	P04049	RAF1	QRQRSTSTPNVHM
MAPKAPK3	RB_774_786	P06400	RB	TRPPTLSPIPHIP
MAPKAPK3	YAP1_121_133	P46937	YAP1	QHVRAHSSPASLQ
MAPKAPK3	YAP1_121_133	Q9GZV5	WWTR1	QHVRSHSSPASLQ
MARK3	MPIP3_208_220	P30307	MPIP3	RSGLYRSPSMPEN
MARK3	MPIP3_208_220	P30307	MPIP3	RSGLYRSPSMPEN
MEK1	MK01_180_192	P27361	MK03	HTGFLTEYVATRW
MEK1	MK01_180_192	P28482	MK01	HTGFLTEYVATRW
MEK1 (MAP2K1)	LMNB1_16_28	P20700	LMNB1	GGPTTPLSPTRLS
MEK1 (MAP2K1)	LMNB1_16_28	Q03252	LMNB2	GGPATPLSPTRLS
MEK1 (MAP2K1)	MK01_180_192	P27361	MK03	HTGFLTEYVATRW
MEK1 (MAP2K1)	MK01_180_192	P28482	MK01	HTGFLTEYVATRW
MEK1 (MAP2K1)	MK07_211_223	Q13164	MK07	AEHQYFMTEYVAT
MEK1 (MAP2K1)	STK6_283_295	O14965	AURKA	SSRRTTLCGTLDY
MEK1 (MAP2K1)	VIGLN_289_301	Q00341	VIGLN	EEKKKKTTTIAVE
MEK2	MK01_180_192	P27361	MK03	HTGFLTEYVATRW
MEK4 (MAP2K4)	DESP_2842_2854	P15924	DESP	RSGSRRGSFDATG
MEK4 (MAP2K4)	DESP_2842_2854	Q15149	PLEC	RAGSRRGSFDATG
MEK4 (MAP2K4)	RBL2_959_971	Q08999	RBL2	DRTSRDSSPVMRS
MEK5	MK07_211_223	Q13164	MK07	AEHQYFMTEYVAT
MEK7 (MAP2K7; MKK7)	CDC2_154_169	P24941	CDK2	GVPVRTYTHEVVTLWY
MEK7 (MAP2K7; MKK7)	CDC2_154_169	Q00526	CDK3	GVPLRTYTHEVVTLWY
MEK7 (MAP2K7; MKK7)	IF4E_203_215	P06730	IF4E	TATKSGSTTKNRF
MEKK6	MK10_214_226	P45983	MK08	AGTSFMMTPYVVT
MEKK6	MK10_216_228	P45983	MK08	TSFMMTPYVVTRY
MER (MERTK)	CDK2_8_20	O94921	CDK14	EKLGEGSYATVYK
MER (MERTK)	CDK2_8_20	P06493	CDK1	EKIGEGTYGVVYK
MER (MERTK)	CDK2_8_20	Q00536	CDK16	DKLGEGTYATVYK
MER (MERTK)	CDK2_8_20	Q00537	CDK17	EKLGEGTYATVYK
MER (MERTK)	CDK2_8_20	Q6PHR2	ULK3	ERLGSGTYATVYK
MER (MERTK)	CDK2_8_20	Q9NRP7	STK36	EMIGEGSFGRVYK
MER (MERTK)	CDK7_157_169	P50613	CDK7	GLAKSFGSPNRAY
MER (MERTK)	DDR1_506_518	Q08345	DDR1	LLLSNPAYRLLLA
MER (MERTK)	EGFR_1062_1074	P00533	EGFR	EDSFLQRYSSDPT
MER (MERTK)	EGFR_1062_1074	Q15303	ERBB4	EDSSTQRYSADPT
MER (MERTK)	ENOG_37_49	P06733	ENOA	SGASTGIYEALEL
MER (MERTK)	ENOG_37_49	P09104	ENOG	SGASTGIYEALEL
MER (MERTK)	ENOG_37_49	P13929	ENOB	SGASTGIYEALEL
MER (MERTK)	EPHB1_771_783	P29323	EPHB2	DDTSDPTYTSALG
MER (MERTK)	EPHB1_771_783	P54753	EPHB3	DDPSDPTYTSSLG
MER (MERTK)	EPHB1_771_783	P54760	EPHB4	ENSSDPTYTSSLG
MER (MERTK)	EPHB1_771_783	P54762	EPHB1	DDTSDPTYTSSLG
MER (MERTK)	ERBB4_1181_1193	Q15303	ERBB4	QALDNPEYHNASN
MER (MERTK)	FGFR1_761_773	P11362	FGFR1	TSNQEYLDLSMPL
MER (MERTK)	INSR_992_1004	P06213	INSR	YASSNPEYLSASD
MER (MERTK)	INSR_992_1004	P08069	IGF1R	YASVNPEYFSAAD
MER (MERTK)	INSR_992_1004	P14616	INSRR	YASVNPEYFSASD
MER (MERTK)	NTRK2_696_708	P30530	UFO	GLSKKIYNGDYYR
MER (MERTK)	NTRK2_696_708	Q01973	ROR1	GLSREIYSADYYR
MER (MERTK)	NTRK2_696_708	Q06418	TYRO3	GLSRKIYSGDYYR
MER (MERTK)	NTRK2_696_708	Q12866	MERTK	GLSKKIYSGDYYR
MER (MERTK)	NTRK2_696_708	Q16832	DDR2	GMSRNLYSGDYYR
MER (MERTK)	PERI_458_470	P41219	PERI	QRSELDKSSAHSY
MER (MERTK)	PGFRB_709_721	P09619	PGFRB	RPPSAELYSNALP
MER (MERTK)	STAT1_694_706	P42224	STAT1	DGPKGTGYIKTEL
MER (MERTK)	TYRO3_679_691	Q06418	TYRO3	KIYSGDYYRQGCA
MERTK	NTRK2_696_708	Q12866	MERTK	GLSKKIYSGDYYR
MKK4	MK10_214_226	P45983	MK08	AGTSFMMTPYVVT
MKK4	MK10_216_228	P45983	MK08	TSFMMTPYVVTRY
MKK4	MK10_216_228	P45984	MK09	TNFMMTPYVVTRY
MKK4	MK10_216_228	P53779	MK10	TSFMMTPYVVTRY
MKK6	MK12_178_190	P53778	MK12	ADSEMTGYVVTRW
MKK7	MK10_214_226	P45983	MK08	AGTSFMMTPYVVT
MKK7	MK10_214_226	P53779	MK10	AGTSFMMTPYVVT
MKK7	MK10_216_228	P45983	MK08	TSFMMTPYVVTRY
MKNK1	IF4E_203_215	P06730	IF4E	TATKSGSTTKNRF
MKNK2	IF4E_203_215	P06730	IF4E	TATKSGSTTKNRF
MSK1	CREB1_126_138	P16220	CREB1	EILSRRPSYRKIL
MSK1	H32_3_18	P68431	H31	RTKQTARKSTGGKAPR
MSK1_d2 (RPS6KA5)	ADRB2_338_350	P07550	ADRB2	ELLCLRRSSLKAY
MSK1_d2 (RPS6KA5)	BAD_112_124	Q92934	BAD	RELRRMSDEFVDS
MSK1_d2 (RPS6KA5)	CDC2_154_169	Q00535	CDK5	GIPVRCYSAEVVTLWY
MSK1_d2 (RPS6KA5)	CGHB_109_121	A6NKQ9	CGB1	QCALCRRSTTDCG
MSK1_d2 (RPS6KA5)	CGHB_109_121	P01233	CGHB	QCALCRRSTTDCG
MSK1_d2 (RPS6KA5)	CGHB_109_121	Q6NT52	CGB2	QCALCRRSTTDCG
MSK1_d2 (RPS6KA5)	CREB1_126_138	P16220	CREB1	EILSRRPSYRKIL
MSK1_d2 (RPS6KA5)	CREB1_126_138	Q03060	CREM	EILSRRPSYRKIL
MSK1_d2 (RPS6KA5)	DESP_2842_2854	P15924	DESP	RSGSRRGSFDATG
MSK1_d2 (RPS6KA5)	DESP_2842_2854	Q15149	PLEC	RAGSRRGSFDATG
MSK1_d2 (RPS6KA5)	EPB42_241_253	P16452	EPB42	LLNKRRGSVPILR
MSK1_d2 (RPS6KA5)	KAP2_92_104	P13861	KAP2	SRFNRRVSVCAET
MSK1_d2 (RPS6KA5)	KAP3_107_119	P31323	KAP3	NRFTRRASVCAEA
MSK1_d2 (RPS6KA5)	KS6A1_374_386	Q15418	KS6A1	QLFRGFSFVATGL
MSK1_d2 (RPS6KA5)	LMNA_192_204	B1AJZ9	FHAD1	DLENRLTKQKEEL
MSK1_d2 (RPS6KA5)	MARCS_160_172	P29966	MARCS	FKKSFKLSGFSFK
MSK1_d2 (RPS6KA5)	NCF1_296_308	A8MVU1	NCF1C	RGAPPRRSSIRNA
MSK1_d2 (RPS6KA5)	NCF1_296_308	P14598	NCF1	RGAPPRRSSIRNA
MSK1_d2 (RPS6KA5)	NCF1_321_333	A6NI72	NCF1B	QDAYRRNSVRFLQ
MSK1_d2 (RPS6KA5)	NCF1_321_333	A8MVU1	NCF1C	QDAYRRNSVRFLQ
MSK1_d2 (RPS6KA5)	NCF1_321_333	P14598	NCF1	QDAYRRNSVRFLQ
MSK1_d2 (RPS6KA5)	PPR1A_28_40	Q13522	PPR1A	QIRRRRPTPATLV
MSK1_d2 (RPS6KA5)	PPR1A_28_40	Q8WVI7	PPR1C	QIRKRRPTPASLV
MSK1_d2 (RPS6KA5)	VASP_150_162	P50552	VASP	EHIERRVSNAGGP
MSK2	CREB1_126_138	P16220	CREB1	EILSRRPSYRKIL
MST1R	RON_1346_1358	Q04912	RON	SALLGDHYVQLPA
MST1R	RON_1353_1365	Q04912	RON	YVQLPATYMNLGP
MST2	YAP1_121_133	P46937	YAP1	QHVRAHSSPASLQ
MST4	RADI_559_569	P15311	EZRI	RDKYKTLRQIR
MTOR	FRAP_2475_2487	P42345	MTOR	VPESIHSFIGDGL
Mer	NTRK2_696_708	Q12866	MERTK	GLSKKIYSGDYYR
Met	FAK1_569_581	Q05397	FAK1	RYMEDSTYYKASK
Met	JAK1_1015_1027	P23458	JAK1	AIETDKEYYTVKD
Met	MET_1227_1239	P08581	MET	RDMYDKEYYSVHN
Met	MET_1227_1239	P08581	MET	RDMYDKEYYSVHN
Met	PRRX2_202_214	Q99811	PRRX2	WTASSPYSTVPPY
Met	VGFR2_1168_1180	P35968	VGFR2	AQQDGKDYIVLPI
Mnk1	IF4E_203_215	P06730	IF4E	TATKSGSTTKNRF
Mnk1 iso2	IF4E_203_215	P06730	IF4E	TATKSGSTTKNRF
Mnk2	IF4E_203_215	P06730	IF4E	TATKSGSTTKNRF
Myt1	CDK2_8_20	P06493	CDK1	EKIGEGTYGVVYK
NEK10	CDN1B_151_163	P46527	CDN1B	IRKRPATDDSSTQ
NEK10	FRAP_2443_2455	P42345	MTOR	RTRTDSYSAGQSV
NEK10	LMNA_192_204	Q92764	KRT35	DAEDWLDTQSEEL
NEK10	TOP2A_1463_1475	Q96ST2	IWS1	RHKQKPESDDDSD
NEK2	NEK2_172_184	P51955	NEK2	FAKTFVGTPYYMS
NEK6	NMDZ1_890_902	Q05586	NMDZ1	SFKRRRSSKDTST
NEK6	RBL2_655_667	Q08999	RBL2	GLGRSITSPTTLY
NEK8	C1R_201_213	P00736	C1R	ASGYISSLEYPRS
NEK8	KCNB1_489_501	Q14721	KCNB1	KWTKRTLSETSSS
NTRK2	NTRK2_509_521	Q16620	NTRK2	PVIENPQYFGITN
NTRK2	NTRK2_696_708	Q16620	NTRK2	GMSRDVYSTDYYR
Nik	IKBA_26_38	P25963	IKBA	LDDRHDSGLDSMK
Nik	IKKB_173_185_C179A	O14920	IKKB	LDQGSLCTSFVGT
NuaK1	P53_12_24	P04637	P53	PPLSQETFSDLWK
P38A	ATF2_47_59	P15336	ATF2	VADQTPTPTRFLK
P38A	P53_12_24	P04637	P53	PPLSQETFSDLWK
PAK1	BAD_112_124	Q92934	BAD	RELRRMSDEFVDS
PAK1	BAD_112_124	Q92934	BAD	RELRRMSDEFVDS
PAK1	BAD_69_81	Q92934	BAD	IRSRHSSYPAGTE
PAK1	BAD_93_105	Q92934	BAD	FRGRSRSAPPNLW
PAK1	H32_3_18	P68431	H31	RTKQTARKSTGGKAPR
PAK1	KIF2C_105_118_S106G	Q99661	KIF2C	ESLRSRSTRMSTVS
PAK1	MK12_178_190	Q15759	MK11	ADEEMTGYVATRW
PAK1	MP2K1_287_299	Q02750	MP2K1	PPRPRTPGRPLSS
PAK1	MP2K1_287_299	Q02750	MP2K1	PPRPRTPGRPLSS
PAK1	STK6_283_295	O14965	AURKA	SSRRTTLCGTLDY
PAK2	RS6_228_240	P62753	RS6	IAKRRRLSSLRAS
PAK7	BAD_69_81	Q92934	BAD	IRSRHSSYPAGTE
PBK	H32_3_18	P68431	H31	RTKQTARKSTGGKAPR
PDGFRA	LCK_387_399	P12931	SRC	RLIEDNEYTARQG
PDGFRA	PGFRB_1002_1014	P09619	PGFRB	LDTSSVLYTAVQP
PDGFRA	PGFRB_1014_1028	P09619	PGFRB	PNEGDNDYIIPLPDP
PDGFRA	PGFRB_572_584	P09619	PGFRB	VSSDGHEYIYVDP
PDGFRA	PGFRB_572_584	P16234	PGFRA	ISPDGHEYIYVDP
PDGFRA	PGFRB_572_584	P16234	PGFRA	ISPDGHEYIYVDP
PDGFRA	PGFRB_709_721	P09619	PGFRB	RPPSAELYSNALP
PDGFRA	PGFRB_768_780	P09619	PGFRB	SSNYMAPYDNYVP
PDGFRB	LCK_387_399	P12931	SRC	RLIEDNEYTARQG
PDGFRB	PGFRB_1002_1014	P09619	PGFRB	LDTSSVLYTAVQP
PDGFRB	PGFRB_1002_1014	P09619	PGFRB	LDTSSVLYTAVQP
PDGFRB	PGFRB_1002_1014	P09619	PGFRB	LDTSSVLYTAVQP
PDGFRB	PGFRB_1014_1028	P09619	PGFRB	PNEGDNDYIIPLPDP
PDGFRB	PGFRB_1014_1028	P09619	PGFRB	PNEGDNDYIIPLPDP
PDGFRB	PGFRB_1014_1028	P09619	PGFRB	PNEGDNDYIIPLPDP
PDGFRB	PGFRB_572_584	P09619	PGFRB	VSSDGHEYIYVDP
PDGFRB	PGFRB_572_584	P09619	PGFRB	VSSDGHEYIYVDP
PDGFRB	PGFRB_572_584	P09619	PGFRB	VSSDGHEYIYVDP
PDGFRB	PGFRB_709_721	P09619	PGFRB	RPPSAELYSNALP
PDGFRB	PGFRB_709_721	P09619	PGFRB	RPPSAELYSNALP
PDGFRB	PGFRB_768_780	P09619	PGFRB	SSNYMAPYDNYVP
PDGFRB	PGFRB_768_780	P09619	PGFRB	SSNYMAPYDNYVP
PDGFRB	PGFRB_768_780	P09619	PGFRB	SSNYMAPYDNYVP
PDGFRB	PTN11_539_551	Q06124	PTN11	SKRKGHEYTNIKY
PDK1	AKT1_301_313	P31749	AKT1	KDGATMKTFCGTP
PDK1	AKT1_301_313	P31749	AKT1	KDGATMKTFCGTP
PDK1 (PDPK1)	AKT1_301_313	P31749	AKT1	KDGATMKTFCGTP
PDK1 (PDPK1)	IKKB_173_185_C179A	O14920	IKKB	LDQGSLCTSFVGT
PDK1 (PDPK1)	KAPCG_192_206	P17612	KAPCA	VKGRTWTLCGTPEYL
PDK1 (PDPK1)	KAPCG_192_206	P22612	KAPCG	VKGRTWTLCGTPEYL
PDK1 (PDPK1)	KAPCG_192_206	P22694	KAPCB	VKGRTWTLCGTPEYL
PDK1 (PDPK1)	NEK2_172_184	P51955	NEK2	FAKTFVGTPYYMS
PDPK1	AKT1_301_313	P31749	AKT1	KDGATMKTFCGTP
PDPK1	AKT1_301_313	P31749	AKT1	KDGATMKTFCGTP
PDPK1	PDPK1_27_39	O15530	PDPK1	SMVRTQTESSTPP
PFTAIRE2 (ALS2CR7)	ADDB_706_718	P35611	ADDA	KKKFRTPSFLKKS
PFTAIRE2 (ALS2CR7)	CFTR_730_742	P13569	CFTR	EPLERRLSLVPDS
PHKA1	KPB1_1011_1023	P46020	KPB1	QVEFRRLSISAES
PHKG2	PYGL_8_20	P06737	PYGL	QEKRRQISIRGIV
PIM1	BAD_112_124	Q92934	BAD	RELRRMSDEFVDS
PIM1	BAD_69_81	Q92934	BAD	IRSRHSSYPAGTE
PIM1	BAD_93_105	Q92934	BAD	FRGRSRSAPPNLW
PIM1	CDN1A_139_151	P38936	CDN1A	GRKRRQTSMTDFY
PIM2	BAD_112_124	Q92934	BAD	RELRRMSDEFVDS
PIM2	BAD_69_81	Q92934	BAD	IRSRHSSYPAGTE
PIM2	BAD_93_105	Q92934	BAD	FRGRSRSAPPNLW
PIM3	BAD_112_124	Q92934	BAD	RELRRMSDEFVDS
PIM3	BAD_69_81	Q92934	BAD	IRSRHSSYPAGTE
PIM3	BAD_93_105	Q92934	BAD	FRGRSRSAPPNLW
PKACA	ADDB_706_718	P35611	ADDA	KKKFRTPSFLKKS
PKACA	ADDB_706_718	P35612	ADDB	KKKFRTPSFLKKS
PKACA	ANXA1_209_221	P04083	ANXA1	AGERRKGTDVNVF
PKACA	BAD_112_124	Q92934	BAD	RELRRMSDEFVDS
PKACA	BAD_69_81	Q92934	BAD	IRSRHSSYPAGTE
PKACA	BAD_93_105	Q92934	BAD	FRGRSRSAPPNLW
PKACA	CFTR_730_742	P13569	CFTR	EPLERRLSLVPDS
PKACA	CFTR_761_773	P13569	CFTR	LQARRRQSVLNLM
PKACA	CGHB_109_121	P01233	CGHB	QCALCRRSTTDCG
PKACA	CREB1_126_138	P16220	CREB1	EILSRRPSYRKIL
PKACA	DESP_2842_2854	P15924	DESP	RSGSRRGSFDATG
PKACA	ERBB2_679_691	P04626	ERBB2	QQKIRKYTMRRLL
PKACA	F263_454_466	Q16875	F263	NPLMRRNSVTPLA
PKACA	GSUB_61_73	O96001	PPR17	KKPRRKDTPALHI
PKACA	H32_3_18	P84243	H33	RTKQTARKSTGGKAPR
PKACA	KAPCG_192_206	P17612	KAPCA	VKGRTWTLCGTPEYL
PKACA	LCK_387_399	P12931	SRC	RLIEDNEYTARQG
PKACA	LIPS_944_956	Q05469	LIPS	GFHPRRSSQGATQ
PKACA	MARCS_152_164	P29966	MARCS	KKKKKRFSFKKSF
PKACA	MYPC3_268_280	Q14896	MYPC3	LSAFRRTSLAGGG
PKACA	NCF1_321_333	P14598	NCF1	QDAYRRNSVRFLQ
PKACA	NFKB1_330_342	P19838	NFKB1	FVQLRRKSDLETS
PKACA	NOS3_1171_1183	P29474	NOS3	SRIRTQSFSLQER
PKACA	PDE5A_95_107	O76074	PDE5A	GTPTRKISASEFD
PKACA	PLM_76_88	O00168	PLM	EEGTFRSSIRRLS
PKACA	PPR1A_28_40	Q13522	PPR1A	QIRRRRPTPATLV
PKACA	PPR1A_28_40	Q8WVI7	PPR1C	QIRKRRPTPASLV
PKACA	PTN12_32_44	Q05209	PTN12	FMRLRRLSTKYRT
PKACA	RADI_559_569	P26038	MOES	RDKYKTLRQIR
PKACA	RAF1_253_265	P04049	RAF1	QRQRSTSTPNVHM
PKACA	RAP1B_172_184	P61224	RAP1B	PGKARKKSSCQLL
PKACA	RB_774_786	P06400	RB	TRPPTLSPIPHIP
PKACA	STK6_283_295	O14965	AURKA	SSRRTTLCGTLDY
PKACA	STMN2_90_102	P16949	STMN1	AAEERRKSHEAEV
PKACA	TAU_524_536	P10636	TAU	GSRSRTPSLPTPP
PKACA	TY3H_65_77	P07101	TY3H	FIGRRQSLIEDAR
PKACA	VASP_150_162	P50552	VASP	EHIERRVSNAGGP
PKACA	VASP_232_244	P50552	VASP	GAKLRKVSKQEEA
PKACA	VASP_271_283	P50552	VASP	LARRRKATQVGEK
PKACA	VTNC_390_402	P04004	VTNC	NQNSRRPSRATWL
PKACa (PRKACA)	GYS2_1_13	P54840	GYS2	MLRGRSLSVTSLG
PKACa (PRKACA)	K6PL_766_778	P17858	PFKAL	LEHVTRRTLSMDK
PKACa (PRKACA)	KCNA1_438_450	Q09470	KCNA1	DSDLSRRSSSTMS
PKACa (PRKACA)	MYPC3_268_280	Q14896	MYPC3	LSAFRRTSLAGGG
PKACa (PRKACA)	NOS3_1171_1183	P29474	NOS3	SRIRTQSFSLQER
PKACa (PRKACA)	PRKDC_2618_2630	P78527	PRKDC	TRTQEGSLSARWP
PKACa (PRKACA)	TAU_524_536	P10636	TAU	GSRSRTPSLPTPP
PKCA	ACM4_456_468	P35367	HRH1	CNENFKKTFKRIL
PKCA	ADDB_696_708	P35611	ADDA	GSPGKSPSKKKKK
PKCA	ADDB_696_708	P35612	ADDB	GSPSKSPSKKKKK
PKCA	ADDB_706_718	P35611	ADDA	KKKFRTPSFLKKS
PKCA	ADDB_706_718	P35612	ADDB	KKKFRTPSFLKKS
PKCA	AKT1_301_313	P31749	AKT1	KDGATMKTFCGTP
PKCA	CDN1A_139_151	P38936	CDN1A	GRKRRQTSMTDFY
PKCA	CFTR_730_742	P13569	CFTR	EPLERRLSLVPDS
PKCA	COF1_17_29	P23528	COF1	DMKVRKSSTPEEV
PKCA	ERBB2_679_691	P04626	ERBB2	QQKIRKYTMRRLL
PKCA	F263_454_466	Q16875	F263	NPLMRRNSVTPLA
PKCA	GPSM2_394_406	P81274	GPSM2	PKLGRRHSMENME
PKCA	H2B1B_27_40	P33778	H2B1B	GKKRKRSRKESYSI
PKCA	IKKB_173_185_C179A	O14920	IKKB	LDQGSLCTSFVGT
PKCA	MARCS_152_164	P29966	MARCS	KKKKKRFSFKKSF
PKCA	MARCS_160_172	P29966	MARCS	FKKSFKLSGFSFK
PKCA	NCF1_296_308	P14598	NCF1	RGAPPRRSSIRNA
PKCA	NCF1_321_333	P14598	NCF1	QDAYRRNSVRFLQ
PKCA	PLEK_106_118	P08567	PLEK	GQKFARKSTRRSI
PKCA	PLM_76_88	O00168	PLM	EEGTFRSSIRRLS
PKCA	PTN12_32_44	Q05209	PTN12	FMRLRRLSTKYRT
PKCA	RADI_559_569	P15311	EZRI	RDKYKTLRQIR
PKCA	VASP_150_162	P50552	VASP	EHIERRVSNAGGP
PKCA	VTNC_390_402	P04004	VTNC	NQNSRRPSRATWL
PKCB	AKT1_301_313	P31749	AKT1	KDGATMKTFCGTP
PKCB iso2	NCF1_296_308	P14598	NCF1	RGAPPRRSSIRNA
PKCB iso2	NCF1_321_333	P14598	NCF1	QDAYRRNSVRFLQ
PKCD	NCF1_296_308	P14598	NCF1	RGAPPRRSSIRNA
PKCD	NCF1_321_333	P14598	NCF1	QDAYRRNSVRFLQ
PKCD	RS6_228_240	P62753	RS6	IAKRRRLSSLRAS
PKCE	BAD_112_124	Q92934	BAD	RELRRMSDEFVDS
PKCE	BAD_69_81	Q92934	BAD	IRSRHSSYPAGTE
PKCE	BAD_93_105	Q92934	BAD	FRGRSRSAPPNLW
PKCE	CREB1_126_138	P16220	CREB1	EILSRRPSYRKIL
PKCI	BAD_112_124	Q92934	BAD	RELRRMSDEFVDS
PKCI	BAD_69_81	Q92934	BAD	IRSRHSSYPAGTE
PKCI	BAD_93_105	Q92934	BAD	FRGRSRSAPPNLW
PKCI	RADI_559_569	P15311	EZRI	RDKYKTLRQIR
PKCT	BAD_69_81	Q92934	BAD	IRSRHSSYPAGTE
PKCT	BAD_93_105	Q92934	BAD	FRGRSRSAPPNLW
PKCT	H32_3_18	P68431	H31	RTKQTARKSTGGKAPR
PKCT	RADI_559_569	P15311	EZRI	RDKYKTLRQIR
PKCT	RADI_559_569	P26038	MOES	RDKYKTLRQIR
PKCT	RADI_559_569	P35241	RADI	RDKYKTLRQIR
PKCZ	ADDB_706_718	P35611	ADDA	KKKFRTPSFLKKS
PKCZ	ADDB_706_718	P35612	ADDB	KKKFRTPSFLKKS
PKCZ	IKKB_173_185_C179A	O14920	IKKB	LDQGSLCTSFVGT
PKCZ	NCF1_296_308	P14598	NCF1	RGAPPRRSSIRNA
PKCb (PRKCB)	GRIK2_708_720	Q13002	GRIK2	FMSSRRQSVLVKS
PKCb (PRKCB)	KCNA1_438_450	Q9BVI0	PHF20	DKDLSRRRSSRLS
PKCb (PRKCB)	KIF2C_105_118_S106G	Q99661	KIF2C	ESLRSRSTRMSTVS
PKCb (PRKCB)	PLM_76_88	O00168	PLM	EEGTFRSSIRRLS
PKCd (PRKCD)	PTK6_436_448	Q13882	PTK6	ALRERLSSFTSYE
PKCd (PRKCD)	PYGL_8_20	P06737	PYGL	QEKRRQISIRGIV
PKCd (PRKCD)	RAF1_253_265	P04049	RAF1	QRQRSTSTPNVHM
PKCd (PRKCD)	STK6_283_295	O14965	AURKA	SSRRTTLCGTLDY
PKCd (PRKCD)	VTNC_390_402	P04004	VTNC	NQNSRRPSRATWL
PKCe (PRKCE)	KCNA1_438_450	Q9BVI0	PHF20	DKDLSRRRSSRLS
PKCe (PRKCE)	PLEK_106_118	P08567	PLEK	GQKFARKSTRRSI
PKCi (PRKCI)	PTK6_436_448	Q13882	PTK6	ALRERLSSFTSYE
PKCt (PRKCQ)	KCNB1_489_501	Q14721	KCNB1	KWTKRTLSETSSS
PKCt (PRKCQ)	MARCS_160_172	P49006	MRP	FKKPFKLSGLSFK
PKCt (PRKCQ)	MYPC3_268_280	Q14896	MYPC3	LSAFRRTSLAGGG
PKCt (PRKCQ)	NOS3_1171_1183	P29474	NOS3	SRIRTQSFSLQER
PKCt (PRKCQ)	PLEK_106_118	P08567	PLEK	GQKFARKSTRRSI
PKD1	AKT1_301_313	P31749	AKT1	KDGATMKTFCGTP
PKD1	BAD_112_124	Q92934	BAD	RELRRMSDEFVDS
PKD1	BAD_69_81	Q92934	BAD	IRSRHSSYPAGTE
PKD1	BAD_93_105	Q92934	BAD	FRGRSRSAPPNLW
PKD1	CAC1C_1974_1986	Q13936	CAC1C	ASLGRRASFHLEC
PKD1	CREB1_126_138	P16220	CREB1	EILSRRPSYRKIL
PKG1	GSUB_61_73	O96001	PPR17	KKPRRKDTPALHI
PKG1	PDE5A_95_107	O76074	PDE5A	GTPTRKISASEFD
PKG1	RAP1B_172_184	P61224	RAP1B	PGKARKKSSCQLL
PKG1	VASP_150_162	P50552	VASP	EHIERRVSNAGGP
PKG1	VASP_232_244	P50552	VASP	GAKLRKVSKQEEA
PKG1	VASP_271_283	P50552	VASP	LARRRKATQVGEK
PKG1 (PRKG1)	BAD_112_124	Q92934	BAD	RELRRMSDEFVDS
PKG1 (PRKG1)	BAD_93_105	Q92934	BAD	FRGRSRSAPPNLW
PKG1 (PRKG1)	C1R_201_213	P00736	C1R	ASGYISSLEYPRS
PKG1 (PRKG1)	CENPA_1_14	P49450	CENPA	MGPRRRSRKPEAPR
PKG1 (PRKG1)	COF1_17_29	Q9Y281	COF2	DMKVRKSSTQEEI
PKG1 (PRKG1)	H2B1B_27_40	O60814	H2B1K	GKKRKRSRKESYSV
PKG1 (PRKG1)	H2B1B_27_40	P06899	H2B1J	GKKRKRSRKESYSI
PKG1 (PRKG1)	H2B1B_27_40	P23527	H2B1O	GKKRKRSRKESYSI
PKG1 (PRKG1)	H2B1B_27_40	P33778	H2B1B	GKKRKRSRKESYSI
PKG1 (PRKG1)	H2B1B_27_40	P57053	H2BFS	GRKRKRSRKESYSV
PKG1 (PRKG1)	H2B1B_27_40	P58876	H2B1D	GKKRKRSRKESYSV
PKG1 (PRKG1)	H2B1B_27_40	P62807	H2B1C	GKKRKRSRKESYSV
PKG1 (PRKG1)	H2B1B_27_40	Q16778	H2B2E	GKKRKRSRKESYSI
PKG1 (PRKG1)	H2B1B_27_40	Q5QNW6	H2B2F	GKKRKRSRKESYSV
PKG1 (PRKG1)	H2B1B_27_40	Q6DN03	H2B2C	GKKRKRSRKESYSI
PKG1 (PRKG1)	H2B1B_27_40	Q6DRA6	H2B2D	GKKRKRSRKESYSI
PKG1 (PRKG1)	H2B1B_27_40	Q93079	H2B1H	GKKRKRSRKESYSV
PKG1 (PRKG1)	H2B1B_27_40	Q96A08	H2B1A	GKKRKRTRKESYSI
PKG1 (PRKG1)	H2B1B_27_40	Q99877	H2B1N	GKKRKRSRKESYSV
PKG1 (PRKG1)	H2B1B_27_40	Q99879	H2B1M	GKKRKRSRKESYSV
PKG1 (PRKG1)	H2B1B_27_40	Q99880	H2B1L	GKKRKRSRKESYSV
PKG1 (PRKG1)	NMDZ1_890_902	Q05586	NMDZ1	SFKRRRSSKDTST
PKG1 (PRKG1)	PTK6_436_448	Q13882	PTK6	ALRERLSSFTSYE
PKG1 (PRKG1)	STK6_283_295	O14965	AURKA	SSRRTTLCGTLDY
PKG1 (PRKG1)	VASP_232_244	P50552	VASP	GAKLRKVSKQEEA
PKG2	NOS3_1171_1183	P29474	NOS3	SRIRTQSFSLQER
PKG2 (PRKG2)	BAD_69_81	Q92934	BAD	IRSRHSSYPAGTE
PKG2 (PRKG2)	CFTR_761_773	P13569	CFTR	LQARRRQSVLNLM
PKG2 (PRKG2)	ERF_519_531	P50548	ERF	GEAGGPLTPRRVS
PKG2 (PRKG2)	GRIK2_708_720	Q13002	GRIK2	FMSSRRQSVLVKS
PKG2 (PRKG2)	H2B1B_27_40	Q8N257	H2B3B	GKKRKRGRKESYSI
PKG2 (PRKG2)	KCNA1_438_450	Q9BVI0	PHF20	DKDLSRRRSSRLS
PKG2 (PRKG2)	KS6A1_374_386	Q15349	KS6A2	HLFRGFSFVASSL
PKG2 (PRKG2)	LIPS_944_956	Q05469	LIPS	GFHPRRSSQGATQ
PKG2 (PRKG2)	LMNB1_16_28	P20700	LMNB1	GGPTTPLSPTRLS
PKG2 (PRKG2)	LMNB1_16_28	Q03252	LMNB2	GGPATPLSPTRLS
PKG2 (PRKG2)	MPIP3_208_220	P30307	MPIP3	RSGLYRSPSMPEN
PKG2 (PRKG2)	SCN7A_898_910	Q01118	SCN7A	KNGCRRGSSLGQI
PKM2	STAT3_698_710	P40763	STAT3	DPGSAAPYLKTKF
PKMYT1	CDK2_8_20	P06493	CDK1	EKIGEGTYGVVYK
PKN1	H32_3_18	P68431	H31	RTKQTARKSTGGKAPR
PKN1	MARCS_152_164	P29966	MARCS	KKKKKRFSFKKSF
PKN1	MARCS_160_172	P29966	MARCS	FKKSFKLSGFSFK
PKN1	MPIP3_208_220	P30307	MPIP3	RSGLYRSPSMPEN
PKN1	TAU_524_536	P10636	TAU	GSRSRTPSLPTPP
PLK3	ATF2_47_59	P15336	ATF2	VADQTPTPTRFLK
PLK3	MPIP3_208_220	P30307	MPIP3	RSGLYRSPSMPEN
PLK3	P53_12_24	P04637	P53	PPLSQETFSDLWK
PLK3	P53_12_24	P04637	P53	PPLSQETFSDLWK
PRKAA1	FRAP_2443_2455	P42345	MTOR	RTRTDSYSAGQSV
PRKAA1	GRIK2_708_720	Q13002	GRIK2	FMSSRRQSVLVKS
PRKACA	ADDB_706_718	P35612	ADDB	KKKFRTPSFLKKS
PRKACA	BAD_112_124	Q92934	BAD	RELRRMSDEFVDS
PRKACA	CFTR_730_742	P13569	CFTR	EPLERRLSLVPDS
PRKACA	CFTR_761_773	P13569	CFTR	LQARRRQSVLNLM
PRKACA	DESP_2842_2854	P15924	DESP	RSGSRRGSFDATG
PRKACA	GSUB_61_73	O96001	PPR17	KKPRRKDTPALHI
PRKACA	KPB1_1011_1023	P46020	KPB1	QVEFRRLSISAES
PRKACA	LIPS_944_956	Q05469	LIPS	GFHPRRSSQGATQ
PRKACA	PTN12_32_44	Q05209	PTN12	FMRLRRLSTKYRT
PRKACA	RAF1_253_265	P04049	RAF1	QRQRSTSTPNVHM
PRKACA	RAP1B_172_184	P61224	RAP1B	PGKARKKSSCQLL
PRKACA	STK6_283_295	O14965	AURKA	SSRRTTLCGTLDY
PRKACA	STMN2_90_102	P16949	STMN1	AAEERRKSHEAEV
PRKACA	STMN2_90_102	Q93045	STMN2	AAEERRKSQEAQV
PRKACA	TAU_524_536	P10636	TAU	GSRSRTPSLPTPP
PRKACA	VASP_150_162	P50552	VASP	EHIERRVSNAGGP
PRKACA	VASP_232_244	P50552	VASP	GAKLRKVSKQEEA
PRKACA	VASP_271_283	P50552	VASP	LARRRKATQVGEK
PRKACA	VTNC_390_402	P04004	VTNC	NQNSRRPSRATWL
PRKACB	CREB1_126_138	P16220	CREB1	EILSRRPSYRKIL
PRKAR2A	KAP2_92_104	P13861	KAP2	SRFNRRVSVCAET
PRKCA	IF4E_203_215	P06730	IF4E	TATKSGSTTKNRF
PRKCA	MARCS_152_164	P29966	MARCS	KKKKKRFSFKKSF
PRKCA	MARCS_152_164	P29966	MARCS	KKKKKRFSFKKSF
PRKCA	MARCS_160_172	P29966	MARCS	FKKSFKLSGFSFK
PRKCA	MARCS_160_172	P29966	MARCS	FKKSFKLSGFSFK
PRKCA	PTN12_32_44	Q05209	PTN12	FMRLRRLSTKYRT
PRKCA	RADI_559_569	P15311	EZRI	RDKYKTLRQIR
PRKCB	IF4E_203_215	P06730	IF4E	TATKSGSTTKNRF
PRKCB	MARCS_152_164	P29966	MARCS	KKKKKRFSFKKSF
PRKCB	MARCS_160_172	P29966	MARCS	FKKSFKLSGFSFK
PRKCD	ADDB_706_718	P35611	ADDA	KKKFRTPSFLKKS
PRKCD	ADDB_706_718	P35612	ADDB	KKKFRTPSFLKKS
PRKCD	ADRB2_338_350	P07550	ADRB2	ELLCLRRSSLKAY
PRKCG	IF4E_203_215	P06730	IF4E	TATKSGSTTKNRF
PRKCQ	IKKB_173_185_C179A	O14920	IKKB	LDQGSLCTSFVGT
PRKCQ	IKKB_173_185_C179A	O14920	IKKB	LDQGSLCTSFVGT
PRKCQ	RADI_559_569	P15311	EZRI	RDKYKTLRQIR
PRKCQ	RADI_559_569	P26038	MOES	RDKYKTLRQIR
PRKCZ	IKKB_173_185_C179A	O14920	IKKB	LDQGSLCTSFVGT
PRKDC	P53_12_24	P04637	P53	PPLSQETFSDLWK
PRKDC	PRKDC_2618_2630	P78527	PRKDC	TRTQEGSLSARWP
PRKG1	CFTR_730_742	P13569	CFTR	EPLERRLSLVPDS
PRKG1	CFTR_761_773	P13569	CFTR	LQARRRQSVLNLM
PRKG1	CREB1_126_138	P16220	CREB1	EILSRRPSYRKIL
PRKG1	GSUB_61_73	O96001	PPR17	KKPRRKDTPALHI
PRKG1	PDE5A_95_107	O76074	PDE5A	GTPTRKISASEFD
PRKG1	VASP_150_162	P50552	VASP	EHIERRVSNAGGP
PRKG1	VASP_232_244	P50552	VASP	GAKLRKVSKQEEA
PRKG1	VASP_271_283	P50552	VASP	LARRRKATQVGEK
PRKX	KCNA1_438_450	Q9BVI0	PHF20	DKDLSRRRSSRLS
PRKX	KIF2C_105_118_S106G	Q99661	KIF2C	ESLRSRSTRMSTVS
PRKX	PPR1A_28_40	Q13522	PPR1A	QIRRRRPTPATLV
PRKX	PPR1A_28_40	Q8WVI7	PPR1C	QIRKRRPTPASLV
PRKY	SCN7A_898_910	Q01118	SCN7A	KNGCRRGSSLGQI
PRP4	ELK1_410_422	P19419	ELK1	ISVDGLSTPVVLS
PRPK	P53_12_24	P04637	P53	PPLSQETFSDLWK
PSKH1	IKBA_26_38	P25963	IKBA	LDDRHDSGLDSMK
PTK2	PAXI_111_123	P49023	PAXI	VGEEEHVYSFPNK
PTK2	PAXI_24_36	P49023	PAXI	FLSEETPYSYPTG
PYK2 (PTK2B)	AKT1_301_313	P31749	AKT1	KDGATMKTFCGTP
PYK2 (PTK2B)	CD79A_181_193	Q9UGP8	SEC63	EYQEYNPYEVLNL
PYK2 (PTK2B)	CTNB1_79_91	P35222	CTNB1	VADIDGQYAMTRA
PYK2 (PTK2B)	EPHA4_921_933	P54764	EPHA4	QAIKMDRYKDNFT
PYK2 (PTK2B)	EPHA4_921_933	Q15375	EPHA7	QAIKMERYKDNFT
PYK2 (PTK2B)	FABPH_13_25	P05413	FABPH	DSKNFDDYMKSLG
PYK2 (PTK2B)	FAK2_572_584	Q14289	FAK2	RYIEDEDYYKASV
PYK2 (PTK2B)	FGFR3_641_653	P11362	FGFR1	DIHHIDYYKKTTN
PYK2 (PTK2B)	FGFR3_641_653	P21802	FGFR2	DINNIDYYKKTTN
PYK2 (PTK2B)	NTRK2_696_708	P08922	ROS1	GLARDIYKNDYYR
PYK2 (PTK2B)	SRC8_CHICK_492_504	Q14247	SRC8	YPAEDSTYDEYEN
Pim1	ACM4_456_468	P08173	ACM4	CNATFKKTFRHLL
Pim1	ACM4_456_468	P35367	HRH1	CNENFKKTFKRIL
Pim1	ACM5_494_506	P08173	ACM4	CYALCNATFKKTF
Pim1	ACM5_498_510	P35367	HRH1	CNENFKKTFKRIL
Pim1	ADDB_706_718	P35611	ADDA	KKKFRTPSFLKKS
Pim1	ADDB_706_718	P35612	ADDB	KKKFRTPSFLKKS
Pim1	CAC1C_1974_1986	Q13936	CAC1C	ASLGRRASFHLEC
Pim1	CD27_212_224	P26842	CD27	HQRRKYRSNKGES
Pim1	CDN1A_139_151	P38936	CDN1A	GRKRRQTSMTDFY
Pim1	CDN1A_139_151	P38936	CDN1A	GRKRRQTSMTDFY
Pim1	CDN1B_151_163	P46527	CDN1B	IRKRPATDDSSTQ
Pim1	COF1_17_29	P23528	COF1	DMKVRKSSTPEEV
Pim1	COF1_17_29	P60981	DEST	DMKVRKCSTPEEI
Pim1	COF1_17_29	Q9Y281	COF2	DMKVRKSSTQEEI
Pim1	CREB1_126_138	P16220	CREB1	EILSRRPSYRKIL
Pim1	CREB1_126_138	Q03060	CREM	EILSRRPSYRKIL
Pim1	CSF1R_701_713	P07333	CSF1R	NIHLEKKYVRRDS
Pim1	ERBB2_679_691	P04626	ERBB2	QQKIRKYTMRRLL
Pim1	FIBA_569_581	P02671	FIBA	EFPSRGKSSSYSK
Pim1	FOXO3_25_37	O43524	FOXO3	QSRPRSCTWPLQR
Pim1	FRAP_2443_2455	P42345	MTOR	RTRTDSYSAGQSV
Pim1	GRIK2_708_720	Q13002	GRIK2	FMSSRRQSVLVKS
Pim1	GYS2_1_13	P54840	GYS2	MLRGRSLSVTSLG
Pim1	H2B1B_27_40	O60814	H2B1K	GKKRKRSRKESYSV
Pim1	H2B1B_27_40	P06899	H2B1J	GKKRKRSRKESYSI
Pim1	H2B1B_27_40	P23527	H2B1O	GKKRKRSRKESYSI
Pim1	H2B1B_27_40	P33778	H2B1B	GKKRKRSRKESYSI
Pim1	H2B1B_27_40	P57053	H2BFS	GRKRKRSRKESYSV
Pim1	H2B1B_27_40	P58876	H2B1D	GKKRKRSRKESYSV
Pim1	H2B1B_27_40	P62807	H2B1C	GKKRKRSRKESYSV
Pim1	H2B1B_27_40	Q16778	H2B2E	GKKRKRSRKESYSI
Pim1	H2B1B_27_40	Q5QNW6	H2B2F	GKKRKRSRKESYSV
Pim1	H2B1B_27_40	Q6DN03	H2B2C	GKKRKRSRKESYSI
Pim1	H2B1B_27_40	Q6DRA6	H2B2D	GKKRKRSRKESYSI
Pim1	H2B1B_27_40	Q8N257	H2B3B	GKKRKRGRKESYSI
Pim1	H2B1B_27_40	Q93079	H2B1H	GKKRKRSRKESYSV
Pim1	H2B1B_27_40	Q96A08	H2B1A	GKKRKRTRKESYSI
Pim1	H2B1B_27_40	Q99877	H2B1N	GKKRKRSRKESYSV
Pim1	H2B1B_27_40	Q99879	H2B1M	GKKRKRSRKESYSV
Pim1	H2B1B_27_40	Q99880	H2B1L	GKKRKRSRKESYSV
Pim1	H32_3_18	P68431	H31	RTKQTARKSTGGKAPR
Pim1	H32_3_18	P68431	H31	RTKQTARKSTGGKAPR
Pim1	H32_3_18	P84243	H33	RTKQTARKSTGGKAPR
Pim1	H32_3_18	Q16695	H31T	RTKQTARKSTGGKAPR
Pim1	H32_3_18	Q6NXT2	H3C	RTKQTARKSTGGKAPR
Pim1	H32_3_18	Q71DI3	H32	RTKQTARKSTGGKAPR
Pim1	KAPCG_192_206	P17612	KAPCA	VKGRTWTLCGTPEYL
Pim1	KAPCG_192_206	P22612	KAPCG	VKGRTWTLCGTPEYL
Pim1	KAPCG_192_206	P22694	KAPCB	VKGRTWTLCGTPEYL
Pim1	KCNA6_504_516	P17658	KCNA6	ANRERRPSYLPTP
Pim1	KCNB1_489_501	Q14721	KCNB1	KWTKRTLSETSSS
Pim1	KIF11_919_931	P52732	KIF11	LDIPTGTTPQRKS
Pim1	KIF2C_105_118_S106G	Q99661	KIF2C	ESLRSRSTRMSTVS
Pim1	KPB1_1011_1023	P46020	KPB1	QVEFRRLSISAES
Pim1	MARCS_152_164	P29966	MARCS	KKKKKRFSFKKSF
Pim1	MYBB_513_525	P10242	MYB	ESSPRTPTPFKHA
Pim1	NCF1_296_308	A8MVU1	NCF1C	RGAPPRRSSIRNA
Pim1	NCF1_296_308	P14598	NCF1	RGAPPRRSSIRNA
Pim1	NFKB1_330_342	P19838	NFKB1	FVQLRRKSDLETS
Pim1	PLEK_106_118	P08567	PLEK	GQKFARKSTRRSI
Pim1	PTN12_32_44	Q05209	PTN12	FMRLRRLSTKYRT
Pim1	RAF1_253_265	P04049	RAF1	QRQRSTSTPNVHM
Pim1	RAF1_253_265	P10398	ARAF	QRIRSTSTPNVHM
Pim1	RAP1B_172_184	A6NIZ1	RP1BL	PGKARKKSSCQLL
Pim1	RAP1B_172_184	P61224	RAP1B	PGKARKKSSCQLL
Pim1	RB_350_362	P06400	RB	SFETQRTPRKSNL
Pim1	REL_260_272	Q04864	REL	KMQLRRPSDQEVS
Pim1	RS6_228_240	P62753	RS6	IAKRRRLSSLRAS
Pim1	RYR1_4317_4329	P21817	RYR1	VRRLRRLTAREAA
Pim1	STMN2_90_102	P16949	STMN1	AAEERRKSHEAEV
Pim1	TOP2A_1463_1475	P11388	TOP2A	RRKRKPSTSDDSD
Pim1	TOP2A_1463_1475	Q8WXX7	AUTS2	RRKRRESTSAEED
Pim1	TY3H_65_77	P07101	TY3H	FIGRRQSLIEDAR
Pim2	CDN1A_139_151	P38936	CDN1A	GRKRRQTSMTDFY
Pim2	ESR1_160_172	P03372	ESR1	GGRERLASTNDKG
Pim3	BAD_69_81	Q92934	BAD	IRSRHSSYPAGTE
Pim3 (AL549548)	ACM1_444_456	P11229	ACM1	KIPKRPGSVHRTP
Pim3 (AL549548)	BAD_93_105	Q92934	BAD	FRGRSRSAPPNLW
Pim3 (AL549548)	BCKD_45_57	O14874	BCKD	ERSKTVTSFYNQS
Pim3 (AL549548)	CDN1B_151_163	P46527	CDN1B	IRKRPATDDSSTQ
Pim3 (AL549548)	COF1_17_29	P23528	COF1	DMKVRKSSTPEEV
Pim3 (AL549548)	MK10_214_226	P45983	MK08	AGTSFMMTPYVVT
Pim3 (AL549548)	MK10_214_226	P53779	MK10	AGTSFMMTPYVVT
Pim3 (AL549548)	MP2K1_287_299	Q02750	MP2K1	PPRPRTPGRPLSS
Pim3 (AL549548)	NMDZ1_890_902	Q05586	NMDZ1	SFKRRRSSKDTST
Pim3 (AL549548)	NOS3_1171_1183	P29474	NOS3	SRIRTQSFSLQER
Pim3 (AL549548)	NR4A1_344_356	P22736	NR4A1	GRRGRLPSKPKQP
Pim3 (AL549548)	NR4A1_344_356	P43354	NR4A2	GRRGRLPSKPKSP
Pim3 (AL549548)	NR4A1_344_356	Q92570	NR4A3	GRRGRLPSKPKSP
Pim3 (AL549548)	PDPK1_27_39	O15530	PDPK1	SMVRTQTESSTPP
Pim3 (AL549548)	PLM_76_88	O00168	PLM	EEGTFRSSIRRLS
Pim3 (AL549548)	PTK6_436_448	Q13882	PTK6	ALRERLSSFTSYE
Pim3 (AL549548)	RAB1A_187_199	P62820	RAB1A	KSNVKIQSTPVKQ
Pim3 (AL549548)	RBL2_655_667	Q08999	RBL2	GLGRSITSPTTLY
Pim3 (AL549548)	VASP_271_283	P50552	VASP	LARRRKATQVGEK
Plk3 (CNK)	GRIK2_708_720	Q13002	GRIK2	FMSSRRQSVLVKS
Plk3 (CNK)	P53_12_24	P04637	P53	PPLSQETFSDLWK
RAF1	BAD_112_124	Q92934	BAD	RELRRMSDEFVDS
RAF1	BAD_69_81	Q92934	BAD	IRSRHSSYPAGTE
RAF1	BAD_93_105	Q92934	BAD	FRGRSRSAPPNLW
RAF1	MK01_180_192	P28482	MK01	HTGFLTEYVATRW
RAF1	MP2K1_281_293	Q02750	MP2K1	GDAAETPPRPRTP
RAF1	RAF1_253_265	P04049	RAF1	QRQRSTSTPNVHM
RET	FAK1_569_581	Q05397	FAK1	RYMEDSTYYKASK
RET	MK01_180_192	P28482	MK01	HTGFLTEYVATRW
RET	MK10_216_228	P45983	MK08	TSFMMTPYVVTRY
RET	MK10_216_228	P45984	MK09	TNFMMTPYVVTRY
RET	PLCG1_776_788	P19174	PLCG1	EGRNPGFYVEANP
RET	RET_1022_1034	P07949	RET	TPSDSLIYDDGLS
RET	RET_680_692	P07949	RET	AQAFPVSYSSSGA
RHOK (GRK1)	IF4E_203_215	P06730	IF4E	TATKSGSTTKNRF
RIPK1	IKKB_173_185_C179A	O14920	IKKB	LDQGSLCTSFVGT
ROCK1	H32_3_18	P68431	H31	RTKQTARKSTGGKAPR
ROCK1	KCNB1_489_501	Q14721	KCNB1	KWTKRTLSETSSS
ROCK1	MARCS_152_164	P29966	MARCS	KKKKKRFSFKKSF
ROCK1	RADI_559_569	P15311	EZRI	RDKYKTLRQIR
ROCK1	RADI_559_569	P15311	EZRI	RDKYKTLRQIR
ROCK1	RADI_559_569	P26038	MOES	RDKYKTLRQIR
ROCK1	RADI_559_569	P26038	MOES	RDKYKTLRQIR
ROCK1	RADI_559_569	P35241	RADI	RDKYKTLRQIR
ROCK1	RADI_559_569	P35241	RADI	RDKYKTLRQIR
RPS6KA1	BAD_112_124	Q92934	BAD	RELRRMSDEFVDS
RPS6KA1	BAD_69_81	Q92934	BAD	IRSRHSSYPAGTE
RPS6KA1	CREB1_126_138	P16220	CREB1	EILSRRPSYRKIL
RPS6KA1	ESR1_160_172	P03372	ESR1	GGRERLASTNDKG
RPS6KA1	FRAP_2443_2455	P42345	MTOR	RTRTDSYSAGQSV
RPS6KA1	IKBA_26_38	P25963	IKBA	LDDRHDSGLDSMK
RPS6KA1	KS6A1_374_386	Q15418	KS6A1	QLFRGFSFVATGL
RPS6KA1	NR4A1_344_356	P22736	NR4A1	GRRGRLPSKPKQP
RPS6KA1	NR4A1_344_356	P43354	NR4A2	GRRGRLPSKPKSP
RPS6KA1	NR4A1_344_356	Q92570	NR4A3	GRRGRLPSKPKSP
RPS6KA2	BAD_112_124	Q92934	BAD	RELRRMSDEFVDS
RPS6KA2	BAD_69_81	Q92934	BAD	IRSRHSSYPAGTE
RPS6KA2	CREB1_126_138	P16220	CREB1	EILSRRPSYRKIL
RPS6KA3	CREB1_126_138	P16220	CREB1	EILSRRPSYRKIL
RPS6KA3	ESR1_160_172	P03372	ESR1	GGRERLASTNDKG
RPS6KA3	H32_3_18	Q16695	H31T	RTKQTARKSTGGKAPR
RPS6KA3	NR4A1_344_356	P22736	NR4A1	GRRGRLPSKPKQP
RPS6KA3	TAU_524_536	P10636	TAU	GSRSRTPSLPTPP
RPS6KA4	CREB1_126_138	P16220	CREB1	EILSRRPSYRKIL
RPS6KA5	CREB1_126_138	P16220	CREB1	EILSRRPSYRKIL
RPS6KA5	CREB1_126_138	P16220	CREB1	EILSRRPSYRKIL
RPS6KA5	H32_3_18	Q16695	H31T	RTKQTARKSTGGKAPR
RPS6KA5	NR4A1_344_356	P22736	NR4A1	GRRGRLPSKPKQP
RPS6KB1	FRAP_2443_2455	P42345	MTOR	RTRTDSYSAGQSV
RPS6KB1	RS6_228_240	P62753	RS6	IAKRRRLSSLRAS
RSK2	BAD_69_81	Q92934	BAD	IRSRHSSYPAGTE
RSK2	BAD_93_105	Q92934	BAD	FRGRSRSAPPNLW
RSK2	CREB1_126_138	P16220	CREB1	EILSRRPSYRKIL
RSK2	ESR1_160_172	P03372	ESR1	GGRERLASTNDKG
RSK2	H2B1B_27_40	P33778	H2B1B	GKKRKRSRKESYSI
RSK2	H32_3_18	P68431	H31	RTKQTARKSTGGKAPR
RSK2	IKBA_26_38	P25963	IKBA	LDDRHDSGLDSMK
RSK2	RS6_228_240	P62753	RS6	IAKRRRLSSLRAS
RSK2	TY3H_65_77	P07101	TY3H	FIGRRQSLIEDAR
RSK3	CREB1_126_138	P16220	CREB1	EILSRRPSYRKIL
RSK3_d1 (RPS6KA1)	VTNC_390_402	P04004	VTNC	NQNSRRPSRATWL
RSKL2	INSR_992_1004	P14616	INSRR	YASVNPEYFSASD
Ret	FAK1_569_581	Q05397	FAK1	RYMEDSTYYKASK
Ret	MK01_180_192	P27361	MK03	HTGFLTEYVATRW
Ret	MK01_180_192	P28482	MK01	HTGFLTEYVATRW
Ret	MK10_216_228	P45983	MK08	TSFMMTPYVVTRY
Ret	MK10_216_228	P45984	MK09	TNFMMTPYVVTRY
Ret	NTRK2_696_708	P30530	UFO	GLSKKIYNGDYYR
Ret	PDPK1_2_14	O15530	PDPK1	ARTTSQLYDAVPI
Ret	PLCG1_776_788	P19174	PLCG1	EGRNPGFYVEANP
Ret	RET_1022_1034	P07949	RET	TPSDSLIYDDGLS
Ret	RET_680_692	P07949	RET	AQAFPVSYSSSGA
Ret iso3	STAT3_698_710	P40763	STAT3	DPGSAAPYLKTKF
Ron	MET_1227_1239	P08581	MET	RDMYDKEYYSVHN
SCYL2	STK6_283_295	O14965	AURKA	SSRRTTLCGTLDY
SGK1	CDN1B_151_163	P46527	CDN1B	IRKRPATDDSSTQ
SGK1	CREB1_126_138	P16220	CREB1	EILSRRPSYRKIL
SGK1	CREB1_126_138	P16220	CREB1	EILSRRPSYRKIL
SGK1	DESP_2842_2854	P15924	DESP	RSGSRRGSFDATG
SGK1	FOXO3_25_37	O43524	FOXO3	QSRPRSCTWPLQR
SGK1	IKBA_26_38	P25963	IKBA	LDDRHDSGLDSMK
SGK1	IKKB_173_185_C179A	O14920	IKKB	LDQGSLCTSFVGT
SGK1	KCNA1_438_450	Q09470	KCNA1	DSDLSRRSSSTMS
SGK3	BCKD_45_57	O14874	BCKD	ERSKTVTSFYNQS
SGK3	KCC2G_278_289	Q13554	KCC2B	VASMMHRQETVE
SGK3	KCC2G_278_289	Q13555	KCC2G	VASMMHRQETVE
SGK3	KCC2G_278_289	Q13557	KCC2D	VASMMHRQETVD
SGK3	KCC2G_278_289	Q9UQM7	KCC2A	VASCMHRQETVD
SMG1	P53_12_24	P04637	P53	PPLSQETFSDLWK
SRC	ANXA1_14_26	P04083	ANXA1	IENEEQEYVQTVK
SRC	CTNB1_79_91	P35222	CTNB1	VADIDGQYAMTRA
SRC	EGFR_1118_1130	P00533	EGFR	APSRDPHYQDPHS
SRC	EGFR_862_874	P00533	EGFR	LGAEEKEYHAEGG
SRC	EGFR_908_920	P00533	EGFR	MTFGSKPYDGIPA
SRC	FAK1_569_581	Q05397	FAK1	RYMEDSTYYKASK
SRC	INSR_992_1004	P08069	IGF1R	YASVNPEYFSAAD
SRC	LCK_387_399	P12931	SRC	RLIEDNEYTARQG
SRC	NTRK2_696_708	P08069	IGF1R	GMTRDIYETDYYR
SRC	NTRK2_696_708	Q16832	DDR2	GMSRNLYSGDYYR
SRC	PDPK1_2_14	O15530	PDPK1	ARTTSQLYDAVPI
SRC	PDPK1_369_381	O15530	PDPK1	DEDCYGNYDNLLS
SRC	PLCG1_776_788	P19174	PLCG1	EGRNPGFYVEANP
SRC	RAF1_332_344	P04049	RAF1	PRGQRDSSYYWEI
SRC	SRC8_CHICK_492_504	Q14247	SRC8	YPAEDSTYDEYEN
SRC	STAT3_698_710	P40763	STAT3	DPGSAAPYLKTKF
SRM	ANXA2_17_29	A6NMY6	AXA2L	HSTPPSAYGSVKA
SRM	ANXA2_17_29	P07355	ANXA2	HSTPPSAYGSVKA
SRM	C1R_199_211	P00736	C1R	TEASGYISSLEYP
SRM	CALM_93_105	P62158	CALM	FDKDGNGYISAAE
SRM	CALM_95_107	P62158	CALM	KDGNGYISAAELR
SRM	CD79A_181_193	P11912	CD79A	EYEDENLYEGLNL
SRM	DCX_109_121	O43602	DCX	GIVYAVSSDRFRS
SRM	EPHB1_921_933	P54762	EPHB1	SAIKMVQYRDSFL
SRM	FAK2_572_584	Q14289	FAK2	RYIEDEDYYKASV
SRM	FER_707_719	P16591	FER	RQEDGGVYSSSGL
SRM	INSR_992_1004	P08069	IGF1R	YASVNPEYFSAAD
SRM	K2C6B_53_65	O95678	K2C75	GASFGSRSLYNLG
SRM	K2C6B_53_65	P02538	K2C6A	GAGFGSRSLYGLG
SRM	K2C6B_53_65	P04259	K2C6B	GAGFGSRSLYGLG
SRM	K2C6B_53_65	P48668	K2C6C	GAGFGSRSLYGLG
SRM	K2C6B_53_65	Q7RTS7	K2C74	GAGFGSRSLYSLG
SRM	MK10_216_228	P45983	MK08	TSFMMTPYVVTRY
SRM	MK10_216_228	P45984	MK09	TNFMMTPYVVTRY
SRM	MK10_216_228	P53779	MK10	TSFMMTPYVVTRY
SRM	NTRK2_696_708	Q08345	DDR1	GMSRNLYAGDYYR
SRM	ODBA_340_352	P12694	ODBA	DDSSAYRSVDEVN
SRM	RB_804_816	P06400	RB	IYISPLKSPYKIS
SRM	RET_680_692	P07949	RET	AQAFPVSYSSSGA
SYK	KSYK_518_530	P43405	KSYK	ALRADENYYKAQT
SYK	KSYK_518_530	P43405	KSYK	ALRADENYYKAQT
SYK	PLCG1_764_776	P19174	PLCG1	IGTAEPDYGALYE
SYK	PLCG1_764_776	P19174	PLCG1	IGTAEPDYGALYE
SYK	PLCG1_776_788	P19174	PLCG1	EGRNPGFYVEANP
SYK	PLCG1_776_788	P19174	PLCG1	EGRNPGFYVEANP
SYK	TEC_512_524	P42680	TEC	RYVLDDQYTSSSG
SYK	TEC_512_524	Q08881	ITK	RFVLDDQYTSSTG
SgK307	H2B1B_27_40	O60814	H2B1K	GKKRKRSRKESYSV
SgK307	H2B1B_27_40	P57053	H2BFS	GRKRKRSRKESYSV
SgK307	H2B1B_27_40	P58876	H2B1D	GKKRKRSRKESYSV
SgK307	H2B1B_27_40	P62807	H2B1C	GKKRKRSRKESYSV
SgK307	H2B1B_27_40	Q5QNW6	H2B2F	GKKRKRSRKESYSV
SgK307	H2B1B_27_40	Q93079	H2B1H	GKKRKRSRKESYSV
SgK307	H2B1B_27_40	Q99877	H2B1N	GKKRKRSRKESYSV
SgK307	H2B1B_27_40	Q99879	H2B1M	GKKRKRSRKESYSV
SgK307	H2B1B_27_40	Q99880	H2B1L	GKKRKRSRKESYSV
Src	ANXA1_14_26	P04083	ANXA1	IENEEQEYVQTVK
Src	CDK2_8_20	P06493	CDK1	EKIGEGTYGVVYK
Src	EGFR_1118_1130	P00533	EGFR	APSRDPHYQDPHS
Src	EGFR_862_874	P00533	EGFR	LGAEEKEYHAEGG
Src	FAK1_569_581	Q05397	FAK1	RYMEDSTYYKASK
Src	LCK_387_399	P12931	SRC	RLIEDNEYTARQG
Src	NTRK2_696_708	Q16832	DDR2	GMSRNLYSGDYYR
Src	PDPK1_369_381	O15530	PDPK1	DEDCYGNYDNLLS
Src	PP2AB_297_309	P67775	PP2AA	EPHVTRRTPDYFL
Src	RAF1_332_344	P04049	RAF1	PRGQRDSSYYWEI
Src	SRC8_CHICK_492_504	Q14247	SRC8	YPAEDSTYDEYEN
Src	STA5A_687_699	P42229	STA5A	LAKAVDGYVKPQI
Src	STAT1_694_706	P42224	STAT1	DGPKGTGYIKTEL
Src	VGFR1_1040_1052	P35916	VGFR3	DFGLARDIYKDPD
Src	VGFR2_1168_1180	P35968	VGFR2	AQQDGKDYIVLPI
Syk	ANXA1_14_26	P04083	ANXA1	IENEEQEYVQTVK
Syk	B3AT_39_51	P02730	B3AT	TEATATDYHTTSH
Syk	CALM_93_105	P37235	HPCL1	YDLDGNGYISRSE
Syk	CALM_93_105	P61601	NCALD	YDLDGNGYISKAE
Syk	CBL_693_705	P22681	CBL	EGEEDTEYMTPSS
Syk	CBL_693_705	P22681	CBL	EGEEDTEYMTPSS
Syk	EPHA2_581_593	P29317	EPHA2	QLKPLKTYVDPHT
Syk	EPHA7_607_619	Q15375	EPHA7	TYIDPETYEDPNR
Syk	EPOR_361_373	P19235	EPOR	SEHAQDTYLVLDK
Syk	FRK_380_392	P42685	FRK	KVDNEDIYESRHE
Syk	KAP2_92_104	P13861	KAP2	SRFNRRVSVCAET
Syk	KSYK_518_530	P43405	KSYK	ALRADENYYKAQT
Syk	LAT_194_206	O43561	LAT	MESIDDYVNVPES
Syk	LAT_249_261	O43561	LAT	EEGAPDYENLQEL
Syk	NTRK2_696_708	P08922	ROS1	GLARDIYKNDYYR
Syk	ODPAT_291_303	P08559	ODPA	SMSDPGVSYRTRE
Syk	ODPAT_291_303	P29803	ODPAT	SMSDPGVSYRTRE
Syk	P85A_600_612	P27986	P85A	NENTEDQYSLVED
Syk	PDPK1_369_381	O15530	PDPK1	DEDCYGNYDNLLS
Syk	PGFRB_572_584	P09619	PGFRB	VSSDGHEYIYVDP
Syk	PGFRB_572_584	P16234	PGFRA	ISPDGHEYIYVDP
Syk	PGFRB_768_780	P09619	PGFRB	SSNYMAPYDNYVP
Syk	PGFRB_771_783	P09619	PGFRB	YMAPYDNYVPSAP
Syk	PLCG1_1246_1258	P19174	PLCG1	EGSFESRYQQPFE
Syk	PLCG1_764_776	P19174	PLCG1	IGTAEPDYGALYE
Syk	PLCG1_776_788	P19174	PLCG1	EGRNPGFYVEANP
Syk	RAF1_332_344	P04049	RAF1	PRGQRDSSYYWEI
Syk	SRC8_CHICK_492_504	Q14247	SRC8	YPAEDSTYDEYEN
Syk	STA5A_687_699	P42229	STA5A	LAKAVDGYVKPQI
Syk	STA5A_687_699	P42229	STA5A	LAKAVDGYVKPQI
Syk	STAT4_686_698	Q14765	STAT4	TERGDKGYVPSVF
Syk	TEC_512_524	P42680	TEC	RYVLDDQYTSSSG
Syk	VGFR1_1040_1052	P17948	VGFR1	DFGLARDIYKNPD
Syk	VGFR1_1046_1058_Y1048F	P17948	VGFR1	DIYKNPDYVRKGD
Syk	VGFR1_1206_1218	P17948	VGFR1	GSSDDVRYVNAFK
Syk	VGFR2_1046_1058	P17948	VGFR1	DFGLARDIYKNPD
Syk	VGFR2_1052_1064	P17948	VGFR1	DIYKNPDYVRKGD
Syk	VGFR2_989_1001	P35968	VGFR2	EEAPEDLYKDFLT
Syk	ZBT16_621_633	Q13351	KLF1	LRTHTGEKPYACT
TBK1	ADDB_696_708	P35612	ADDB	GSPSKSPSKKKKK
TBK1	ADDB_696_708	Q9UEY8	ADDG	GSPSKSPSKKKKK
TBK1	AKT1_301_313	P31749	AKT1	KDGATMKTFCGTP
TBK1	C1R_201_213	P00736	C1R	ASGYISSLEYPRS
TBK1	IKBA_26_38	P25963	IKBA	LDDRHDSGLDSMK
TGM2	H32_3_18	P68431	H31	RTKQTARKSTGGKAPR
TLK1	H32_3_18	P68431	H31	RTKQTARKSTGGKAPR
TSSK4	CREB1_126_138	P16220	CREB1	EILSRRPSYRKIL
TSSK4	CREB1_126_138	P16220	CREB1	EILSRRPSYRKIL
TXK	CD79A_181_193	P11912	CD79A	EYEDENLYEGLNL
TXK	MK01_198_210	P28482	MK01	IMLNSKGYTKSID
TYK2	STAT1_694_706	P42224	STAT1	DGPKGTGYIKTEL
TYRO3	CDK2_8_20	Q12851	M4K2	QRVGAGTYGDVYK
TYRO3	EPOR_419_431	P19235	EPOR	ASAASFEYTILDP
TYRO3	FGFR1_761_773	P21802	FGFR2	TTNEEYLDLSQPL
TYRO3	FGFR2_762_774	P21802	FGFR2	TLTTNEEYLDLSQ
TYRO3	NTRK2_696_708	P29376	LTK	GMARDIYRASYYR
TYRO3	PGFRB_572_584	P09619	PGFRB	VSSDGHEYIYVDP
TYRO3	PGFRB_572_584	P16234	PGFRA	ISPDGHEYIYVDP
TYRO3	PRRX2_202_214	Q99811	PRRX2	WTASSPYSTVPPY
Tec	CD3Z_146_158	P20963	CD3Z	STATKDTYDALHM
Tec	CDK2_8_20	Q00537	CDK17	EKLGEGTYATVYK
Tec	CDK2_8_20	Q13043	STK4	EKLGEGSYGSVYK
Tec	FABPH_13_25	O15540	FABP7	NSQNFDEYMKALG
Tec	FABPH_13_25	Q01469	FABP5	DSKGFDEYMKELG
Tec	MET_1227_1239	P08581	MET	RDMYDKEYYSVHN
Tec	NCF1_313_325	A6NI72	NCF1B	QRSRKRLSQDAYR
Tec	NCF1_313_325	A8MVU1	NCF1C	QRSRKRLSQDAYR
Tec	NCF1_313_325	P14598	NCF1	QRSRKRLSQDAYR
Tec	NTRK2_696_708	P04629	NTRK1	GMSRDIYSTDYYR
Tec	NTRK2_696_708	P29376	LTK	GMARDIYRASYYR
Tec	NTRK2_696_708	Q16288	NTRK3	GMSRDVYSTDYYR
Tec	NTRK2_696_708	Q16620	NTRK2	GMSRDVYSTDYYR
Tec	VGFR1_1040_1052	P35916	VGFR3	DFGLARDIYKDPD
Tec	VGFR1_1040_1052	P35968	VGFR2	DFGLARDIYKDPD
Tec	VGFR1_1046_1058_Y1048F	P35968	VGFR2	DIYKDPDYVRKGD
Tec	VGFR2_1046_1058	P35916	VGFR3	DFGLARDIYKDPD
Tec	VGFR2_1046_1058	P35968	VGFR2	DFGLARDIYKDPD
Tec	VGFR2_1052_1064	P35968	VGFR2	DIYKDPDYVRKGD
Tec	VGFR3_1061_1073	P35916	VGFR3	DIYKDPDYVRKGS
TrkA	NTRK1_489_501	P04629	NTRK1	HIIENPQYFSDAC
TrkA	NTRK2_696_708	P04629	NTRK1	GMSRDIYSTDYYR
TrkA (NTRK1)	NTRK2_696_708	Q9UM73	ALK	GMARDIYRASYYR
TrkB	NTRK2_509_521	Q16620	NTRK2	PVIENPQYFGITN
TrkB (NTRK2)	EGFR_862_874	Q15303	ERBB4	LEGDEKEYNADGG
TrkB (NTRK2)	FGFR3_641_653	P11362	FGFR1	DIHHIDYYKKTTN
TrkB (NTRK2)	FGFR3_641_653	P21802	FGFR2	DINNIDYYKKTTN
TrkB (NTRK2)	FGFR3_641_653	P22607	FGFR3	DVHNLDYYKKTTN
TrkB (NTRK2)	INSR_992_1004	P06213	INSR	YASSNPEYLSASD
TrkB (NTRK2)	K2C8_425_437	P05787	K2C8	SAYGGLTSPGLSY
TrkB (NTRK2)	NTRK2_696_708	P04629	NTRK1	GMSRDIYSTDYYR
TrkB (NTRK2)	NTRK2_696_708	P06213	INSR	GMTRDIYETDYYR
TrkB (NTRK2)	NTRK2_696_708	P08069	IGF1R	GMTRDIYETDYYR
TrkB (NTRK2)	NTRK2_696_708	P14616	INSRR	GMTRDVYETDYYR
TrkB (NTRK2)	NTRK2_696_708	Q01973	ROR1	GLSREIYSADYYR
TrkB (NTRK2)	NTRK2_696_708	Q06418	TYRO3	GLSRKIYSGDYYR
TrkB (NTRK2)	NTRK2_696_708	Q16288	NTRK3	GMSRDVYSTDYYR
TrkB (NTRK2)	NTRK2_696_708	Q16620	NTRK2	GMSRDVYSTDYYR
TrkB (NTRK2)	NTRK2_696_708	Q16832	DDR2	GMSRNLYSGDYYR
TrkB (NTRK2)	NTRK2_696_708	Q9UM73	ALK	GMARDIYRASYYR
TrkB (NTRK2)	TYRO3_679_691	Q06418	TYRO3	KIYSGDYYRQGCA
TrkC (NTRK3)	FAK1_569_581	Q05397	FAK1	RYMEDSTYYKASK
TrkC (NTRK3)	NTRK2_509_521	Q16620	NTRK2	PVIENPQYFGITN
TrkC (NTRK3)	RAF1_332_344	P04049	RAF1	PRGQRDSSYYWEI
VEGFR1	VGFR1_1162_1174	P17948	VGFR1	VQQDGKDYIPINA
VEGFR1	VGFR1_1206_1218	P17948	VGFR1	GSSDDVRYVNAFK
VEGFR1	VGFR1_1235_1247	P17948	VGFR1	ATSMFDDYQGDSS
VEGFR1	VGFR1_1326_1338	P17948	VGFR1	DYNSVVLYSTPPI
VEGFR2	VGFR1_1040_1052	P35968	VGFR2	DFGLARDIYKDPD
VEGFR2	VGFR1_1046_1058_Y1048F	P35968	VGFR2	DIYKDPDYVRKGD
VEGFR2	VGFR2_1168_1180	P35968	VGFR2	AQQDGKDYIVLPI
VEGFR2	VGFR2_1207_1219_C1208S	P35968	VGFR2	VCDPKFHYDNTAG
VEGFR2	VGFR2_944_956	P35968	VGFR2	RFRQGKDYVGAIP
VEGFR2	VGFR2_989_1001	P35968	VGFR2	EEAPEDLYKDFLT
VRK1	ATF2_47_59	P15336	ATF2	VADQTPTPTRFLK
VRK1	ELK1_410_422	P19419	ELK1	ISVDGLSTPVVLS
VRK1	H32_3_18	P68431	H31	RTKQTARKSTGGKAPR
VRK1	P53_12_24	P04637	P53	PPLSQETFSDLWK
VRK1	P53_12_24	P04637	P53	PPLSQETFSDLWK
WEE1	CDK2_8_20	P06493	CDK1	EKIGEGTYGVVYK
WEE1	CDK2_8_20	P06493	CDK1	EKIGEGTYGVVYK
WEE1	CDK2_8_20	P24941	CDK2	EKIGEGTYGVVYK
WEE1	CDK2_8_20	P24941	CDK2	EKIGEGTYGVVYK
Wee1	CDK2_8_20	P06493	CDK1	EKIGEGTYGVVYK
Wee1	CDK2_8_20	P24941	CDK2	EKIGEGTYGVVYK
YES1	LCK_387_399	P07947	YES	RLIEDNEYTARQG
Yes	EPHA7_607_619	Q15375	EPHA7	TYIDPETYEDPNR
ZAP70	CD79A_181_193	Q9UGP8	SEC63	EYQEYNPYEVLNL
ZAP70	CDK2_8_20	Q12851	M4K2	QRVGAGTYGDVYK
ZAP70	CDK2_8_20	Q8IVH8	M4K3	QRIGSGTYGDVYK
ZAP70	CDK2_8_20	Q9Y4K4	M4K5	QRVGSGTYGDVYK
ZAP70	EGFR_1103_1115	P00533	EGFR	GSVQNPVYHNQPL
ZAP70	FGFR3_753_765	P22607	FGFR3	TVTSTDEYLDLSA
ZAP70	JAK1_1015_1027	P23458	JAK1	AIETDKEYYTVKD
ZAP70	LAT_194_206	O43561	LAT	MESIDDYVNVPES
ZAP70	LAT_249_261	O43561	LAT	EEGAPDYENLQEL
ZAP70	PGFRB_1014_1028	P09619	PGFRB	PNEGDNDYIIPLPDP
ZAP70	ZAP70_485_497	P43403	ZAP70	ALGADDSYYTARS
ZC2 (TNIK)	BRCA1_1451_1463	P38398	BRCA1	EKAVLTSQKSSEY
mTOR	FRAP_2443_2455	P42345	MTOR	RTRTDSYSAGQSV
mTOR	FRAP_2475_2487	P42345	MTOR	VPESIHSFIGDGL
mTOR	MYC_51_63	P01106	MYC	KKFELLPTPPLSP
mTOR	MYC_51_63	P04198	MYCN	KKFELLPTPPLSP
mTOR/FRAP	BAD_69_81	Q92934	BAD	IRSRHSSYPAGTE
mTOR/FRAP	CGHB_109_121	A6NKQ9	CGB1	QCALCRRSTTDCG
mTOR/FRAP	CGHB_109_121	P01233	CGHB	QCALCRRSTTDCG
mTOR/FRAP	CGHB_109_121	Q6NT52	CGB2	QCALCRRSTTDCG
mTOR/FRAP	FRAP_2475_2487	P42345	MTOR	VPESIHSFIGDGL
mTOR/FRAP	H32_3_18	P68431	H31	RTKQTARKSTGGKAPR
mTOR/FRAP	H32_3_18	P84243	H33	RTKQTARKSTGGKAPR
mTOR/FRAP	H32_3_18	Q16695	H31T	RTKQTARKSTGGKAPR
mTOR/FRAP	H32_3_18	Q6NXT2	H3C	RTKQTARKSTGGKAPR
mTOR/FRAP	H32_3_18	Q71DI3	H32	RTKQTARKSTGGKAPR
mTOR/FRAP	KS6A1_374_386	Q15418	KS6A1	QLFRGFSFVATGL
mTOR/FRAP	MYC_51_63	P12524	MYCL	KKFELVPSPPTSP
mTOR/FRAP	MYPC3_268_280	Q14896	MYPC3	LSAFRRTSLAGGG
mTOR/FRAP	NMDZ1_890_902	Q05586	NMDZ1	SFKRRRSSKDTST
mTOR/FRAP	PDPK1_27_39	O15530	PDPK1	SMVRTQTESSTPP
mTOR/FRAP	PRKDC_2618_2630	P78527	PRKDC	TRTQEGSLSARWP
mTOR/FRAP	RBL2_655_667	Q08999	RBL2	GLGRSITSPTTLY
p38a MAPK (MAPK14)	CSK21_355_367	P51825	AFF1	IASTGTPSPLSPM
p38a MAPK (MAPK14)	IKKB_686_698	O14920	IKKB	QLMSQPSTASNSL
p38b MAPK (MAPK11)	IKKB_686_698	O14920	IKKB	QLMSQPSTASNSL
p38d MAPK (MAPK13)	BRCA1_1451_1463	P38398	BRCA1	EKAVLTSQKSSEY
p38d MAPK (MAPK13)	GPR6_349_361	P46095	GPR6	QSKVPFRSRSPSE
p38d MAPK (MAPK13)	KCNA1_438_450	Q09470	KCNA1	DSDLSRRSSSTMS
p38d MAPK (MAPK13)	KCNA3_461_473	P22001	KCNA3	EELRKARSNSTLS
p38d MAPK (MAPK13)	LMNB1_16_28	Q03252	LMNB2	GGPATPLSPTRLS
p38d MAPK (MAPK13)	MARCS_160_172	P29966	MARCS	FKKSFKLSGFSFK
p38d MAPK (MAPK13)	MARCS_160_172	P49006	MRP	FKKPFKLSGLSFK
p38d MAPK (MAPK13)	MYBB_513_525	P10242	MYB	ESSPRTPTPFKHA
p38d MAPK (MAPK13)	P53_308_323	P04637	P53	LPNNTSSSPQPKKKPL
p38d MAPK (MAPK13)	PRKDC_2618_2630	P78527	PRKDC	TRTQEGSLSARWP
p38d MAPK (MAPK13)	RBL2_632_644	Q08999	RBL2	DEICIAGSPLTPR
p38d MAPK (MAPK13)	RBL2_959_971	Q08999	RBL2	DRTSRDSSPVMRS
p38d MAPK (MAPK13)	TAU_524_536	P10636	TAU	GSRSRTPSLPTPP
p38g MAPK (MAPK12)	ATF2_47_59	P15336	ATF2	VADQTPTPTRFLK
p38g MAPK (MAPK12)	ATF2_47_59	P17544	ATF7	IADQTPTPTRFLK
p38g MAPK (MAPK12)	MYBB_513_525	P10244	MYBB	DNTPHTPTPFKNA
p38g MAPK (MAPK12)	NEK2_172_184	P51955	NEK2	FAKTFVGTPYYMS
p70S6K	ESR1_160_172	P03372	ESR1	GGRERLASTNDKG
p70S6K	FRAP_2443_2455	P42345	MTOR	RTRTDSYSAGQSV
p70S6K	RS6_228_240	P62753	RS6	IAKRRRLSSLRAS
p70S6K (RPS6KB1)	FRAP_2443_2455	P42345	MTOR	RTRTDSYSAGQSV
p70S6K (RPS6KB1)	MARCS_152_164	P29966	MARCS	KKKKKRFSFKKSF
p70S6K (RPS6KB1)	MARCS_160_172	P29966	MARCS	FKKSFKLSGFSFK
p70S6K (RPS6KB1)	RBL2_959_971	Q08999	RBL2	DRTSRDSSPVMRS
p70S6K (RPS6KB1)	VTNC_390_402	P04004	VTNC	NQNSRRPSRATWL
p70S6Kb (RPS6KB2)	NMDZ1_890_902	Q05586	NMDZ1	SFKRRRSSKDTST
p90RSK	BAD_69_81	Q92934	BAD	IRSRHSSYPAGTE
p90RSK	CREB1_126_138	P16220	CREB1	EILSRRPSYRKIL
p90RSK	ESR1_160_172	P03372	ESR1	GGRERLASTNDKG
p90RSK	IKBA_26_38	P25963	IKBA	LDDRHDSGLDSMK
p90RSK	RS6_228_240	P62753	RS6	IAKRRRLSSLRAS
p90RSK	VASP_271_283	P50552	VASP	LARRRKATQVGEK
yopH	LCK_387_399	P06239	LCK	RLIEDNEYTAREG
