# Supplementary material for: Novel Mechanism for an Old Drug: Phenazopyridine is a Kinase Inhibitor Affecting Autophagy and Cellular Differentiation
Source: Front Pharmacol. 2021 Aug 4;12:664608. doi: 10.3389/fphar.2021.664608 (PMC8371461; doi:10.3389/fphar.2021.664608)
Supplement: Supplementary file 6 [file Table4.XLSX]

## Sheet: Sheet1
	Target	kinase inhibition
	AAK1	79
	ABL1(E255K)-phosphorylated	62
	ABL1(F317I)-nonphosphorylated	96
	ABL1(F317I)-phosphorylated	78
	ABL1(F317L)-nonphosphorylated	67
	ABL1(F317L)-phosphorylated	64
	ABL1(H396P)-nonphosphorylated	48
	ABL1(H396P)-phosphorylated	77
	ABL1(M351T)-phosphorylated	85
	ABL1(Q252H)-nonphosphorylated	90
	ABL1(Q252H)-phosphorylated	100
	ABL1(T315I)-nonphosphorylated	100
	ABL1(T315I)-phosphorylated	100
	ABL1(Y253F)-phosphorylated	90
	ABL1-nonphosphorylated	86
	ABL1-phosphorylated	67
	ABL2	96
	ACVR1	100
	ACVR1B	86
	ACVR2A	94
	ACVR2B	84
	ACVRL1	71
	ADCK3	91
	ADCK4	90
	AKT1	99
	AKT2	100
	AKT3	92
	ALK	89
	AMPK-alpha1	99
	AMPK-alpha2	84
	ANKK1	18
	ARK5	89
	ASK1	100
	ASK2	83
	AURKA	100
	AURKB	72
	AURKC	68
	AXL	100
	BIKE	99
	BLK	100
	BMPR1A	98
	BMPR1B	95
	BMPR2	97
	BMX	100
	BRAF	96
	BRAF(V600E)	92
	BRK	100
	BRSK1	62
	BRSK2	90
	BTK	100
	CAMK1	100
	CAMK1D	100
	CAMK1G	88
	CAMK2A	97
	CAMK2B	100
	CAMK2D	88
	CAMK2G	100
	CAMK4	67
	CAMKK1	100
	CAMKK2	99
	CASK	99
	CDC2L1	90
	CDC2L2	84
	CDC2L5	100
	CDK11	90
	CDK2	82
	CDK3	100
	CDK4-cyclinD1	100
	CDK4-cyclinD3	100
	CDK5	90
	CDK7	50
	CDK8	86
	CDK9	88
	CDKL1	100
	CDKL2	85
	CDKL3	74
	CDKL5	100
	CHEK1	100
	CHEK2	99
	CIT	72
	CLK1	91
	CLK2	75
	CLK3	99
	CLK4	72
	CSF1R	81
	CSK	100
	CSNK1A1	85
	CSNK1A1L	100
	CSNK1D	50
	CSNK1E	44
	CSNK1G1	85
	CSNK1G2	82
	CSNK1G3	100
	CSNK2A1	86
	CSNK2A2	63
	CTK	98
	DAPK1	86
	DAPK2	100
	DAPK3	100
	DCAMKL1	100
	DCAMKL2	89
	DCAMKL3	92
	DDR1	96
	DDR2	100
	DLK	73
	DMPK	89
	DMPK2	100
	DRAK1	45
	DRAK2	100
	DYRK1A	73
	DYRK1B	69
	DYRK2	20
	EGFR	93
	EGFR(E746-A750del)	69
	EGFR(G719C)	80
	EGFR(G719S)	92
	EGFR(L747-E749delA750P)	86
	EGFR(L747-S752delP753S)	73
	EGFR(L747-T751delSins)	80
	EGFR(L858R)	100
	EGFR(L858RT790M)	100
	EGFR(L861Q)	95
	EGFR(S752-I759del)	97
	EGFR(T790M)	100
	EIF2AK1	100
	EPHA1	100
	EPHA2	95
	EPHA3	81
	EPHA4	86
	EPHA5	97
	EPHA6	91
	EPHA7	91
	EPHA8	86
	EPHB1	100
	EPHB2	70
	EPHB3	85
	EPHB4	95
	EPHB6	67
	ERBB2	64
	ERBB3	91
	ERBB4	78
	ERK1	95
	ERK2	92
	ERK3	95
	ERK4	74
	ERK5	95
	ERK8	100
	ERN1	82
	FAK	96
	FER	100
	FES	100
	FGFR1	100
	FGFR2	93
	FGFR3	91
	FGFR3(G697C)	100
	FGFR4	91
	FGR	87
	FLT1	90
	FLT3	25
	FLT3(D835H)	81
	FLT3(D835Y)	42
	FLT3(ITD)	55
	FLT3(K663Q)	21
	FLT3(N841I)	46
	FLT3(R834Q)	89
	FLT4	100
	FRK	100
	FYN	100
	GAK	16
	GCN2(Kin.Dom.2S808G)	100
	GRK1	100
	GRK4	95
	GRK7	100
	GSK3A	100
	GSK3B	100
	HCK	100
	HIPK1	58
	HIPK2	89
	HIPK3	98
	HIPK4	72
	HPK1	67
	HUNK	100
	ICK	90
	IGF1R	100
	IKK-alpha	64
	IKK-beta	89
	IKK-epsilon	72
	INSR	75
	INSRR	100
	IRAK1	100
	IRAK3	71
	IRAK4	100
	ITK	97
	JAK1(JH1domain-catalytic)	97
	JAK1(JH2domain-pseudokinase)	32
	JAK2(JH1domain-catalytic)	82
	JAK3(JH1domain-catalytic)	100
	JNK1	78
	JNK2	94
	JNK3	91
	KIT	41
	KIT(A829P)	95
	KIT(D816H)	85
	KIT(D816V)	100
	KIT(L576P)	44
	KIT(V559D)	32
	KIT(V559DT670I)	71
	KIT(V559DV654A)	87
	LATS1	87
	LATS2	100
	LCK	96
	LIMK1	100
	LIMK2	96
	LKB1	88
	LOK	100
	LRRK2	100
	LRRK2(G2019S)	91
	LTK	96
	LYN	82
	LZK	100
	MAK	100
	MAP3K1	100
	MAP3K15	94
	MAP3K2	85
	MAP3K3	89
	MAP3K4	100
	MAP4K2	65
	MAP4K3	74
	MAP4K4	100
	MAP4K5	100
	MAPKAPK2	86
	MAPKAPK5	100
	MARK1	95
	MARK2	100
	MARK3	100
	MARK4	84
	MAST1	85
	MEK1	99
	MEK2	83
	MEK3	54
	MEK4	48
	MEK5	90
	MEK6	95
	MELK	79
	MERTK	100
	MET	100
	MET(M1250T)	83
	MET(Y1235D)	100
	MINK	90
	MKK7	100
	MKNK1	37
	MKNK2	6.6
	MLCK	96
	MLK1	87
	MLK2	100
	MLK3	100
	MRCKA	99
	MRCKB	100
	MST1	88
	MST1R	94
	MST2	73
	MST3	98
	MST4	96
	MTOR	74
	MUSK	91
	MYLK	100
	MYLK2	91
	MYLK4	87
	MYO3A	100
	MYO3B	95
	NDR1	100
	NDR2	100
	NEK1	100
	NEK11	100
	NEK2	81
	NEK3	100
	NEK4	100
	NEK5	100
	NEK6	100
	NEK7	100
	NEK9	100
	NIM1	100
	NLK	88
	OSR1	100
	p38-alpha	100
	p38-beta	83
	p38-delta	89
	p38-gamma	100
	PAK1	100
	PAK2	97
	PAK3	99
	PAK4	100
	PAK6	100
	PAK7	100
	PCTK1	98
	PCTK2	98
	PCTK3	75
	PDGFRA	38
	PDGFRB	44
	PDPK1	100
	PFCDPK1(P.falciparum)	100
	PFPK5(P.falciparum)	89
	PFTAIRE2	96
	PFTK1	100
	PHKG1	98
	PHKG2	100
	PIK3C2B	70
	PIK3C2G	24
	PIK3CA	84
	PIK3CA(C420R)	100
	PIK3CA(E542K)	98
	PIK3CA(E545A)	100
	PIK3CA(E545K)	88
	PIK3CA(H1047L)	80
	PIK3CA(H1047Y)	100
	PIK3CA(I800L)	88
	PIK3CA(M1043I)	100
	PIK3CA(Q546K)	100
	PIK3CB	22
	PIK3CD	78
	PIK3CG	27
	PIK4CB	4.6
	PIM1	100
	PIM2	100
	PIM3	100
	PIP5K1A	56
	PIP5K1C	42
	PIP5K2B	97
	PIP5K2C	2.3
	PKAC-alpha	100
	PKAC-beta	95
	PKMYT1	85
	PKN1	100
	PKN2	100
	PKNB(M.tuberculosis)	96
	PLK1	79
	PLK2	92
	PLK3	98
	PLK4	89
	PRKCD	100
	PRKCE	100
	PRKCH	78
	PRKCI	100
	PRKCQ	81
	PRKD1	100
	PRKD2	100
	PRKD3	100
	PRKG1	92
	PRKG2	81
	PRKR	86
	PRKX	91
	PRP4	100
	PYK2	100
	QSK	94
	RAF1	100
	RET	100
	RET(M918T)	100
	RET(V804L)	100
	RET(V804M)	100
	RIOK1	93
	RIOK2	0
	RIOK3	100
	RIPK1	100
	RIPK2	55
	RIPK4	100
	RIPK5	68
	ROCK1	78
	ROCK2	89
	ROS1	100
	RPS6KA4(Kin.Dom.1-N-terminal)	89
	RPS6KA4(Kin.Dom.2-C-terminal)	90
	RPS6KA5(Kin.Dom.1-N-terminal)	100
	RPS6KA5(Kin.Dom.2-C-terminal)	100
	RSK1(Kin.Dom.1-N-terminal)	80
	RSK1(Kin.Dom.2-C-terminal)	86
	RSK2(Kin.Dom.1-N-terminal)	100
	RSK3(Kin.Dom.1-N-terminal)	100
	RSK3(Kin.Dom.2-C-terminal)	100
	RSK4(Kin.Dom.1-N-terminal)	86
	RSK4(Kin.Dom.2-C-terminal)	81
	S6K1	100
	SBK1	100
	SgK110	100
	SGK3	100
	SIK	100
	SIK2	92
	SLK	100
	SNARK	87
	SNRK	100
	SRC	100
	SRPK1	100
	SRPK2	100
	SRPK3	94
	STK16	76
	STK33	100
	STK35	93
	STK36	99
	STK39	100
	SYK	100
	TAK1	80
	TAOK1	93
	TAOK2	91
	TAOK3	79
	TBK1	100
	TEC	90
	TESK1	100
	TGFBR1	100
	TGFBR2	66
	TIE1	91
	TIE2	98
	TLK1	70
	TLK2	100
	TNIK	75
	TNK1	100
	TNK2	100
	TNNI3K	100
	TRKA	100
	TRKB	81
	TRKC	90
	TRPM6	100
	TSSK1B	87
	TTK	88
	TXK	100
	TYK2(JH1domain-catalytic)	100
	TYK2(JH2domain-pseudokinase)	16
	TYRO3	94
	ULK1	100
	ULK2	96
	ULK3	100
	VEGFR2	97
	VRK2	86
	WEE1	100
	WEE2	100
	YANK1	98
	YANK2	90
	YANK3	100
	YES	100
	YSK1	96
	YSK4	36
	ZAK	100
	ZAP70	100
